# Supplementary material for: DCAF7 regulates cell proliferation through IRS1-FOXO1 signaling
Source: iScience. 2022 Sep 24;25(10):105188. doi: 10.1016/j.isci.2022.105188 (PMC9556925; doi:10.1016/j.isci.2022.105188)
Supplement: Data S1. Proximity interactions for IRS1-BirA∗-Flag compared to control data from Flag-BirA∗ performed under similar conditions [file mmc2.xlsx]

## Sheet: FB-IRS1_BioID_BFDR
Gene Symbol	Gene Name	FlagBirA*					FlagBirA*-IRS1
		Top-4
		1	2	3	4	SUM	A1	A2	B1	B2	SUM	BFDR
IRS1	insulin receptor substrate 1	0	0	0	0	0	2545	2530	2677	2755	10507	na
birA	E. coli biotin carboxylase	7852	7226	3000	2753	20831	3229	3152	3208	3306	12895	na
YWHAE	tyrosine 3-monooxygenase/tryptophan 5-monooxygenase activation protein epsilon	32	30	30	28	120	222	239	229	240	930	0
DCAF7	DDB1 and CUL4 associated factor 7	8	7	6	5	26	185	160	189	194	728	0
PPP2R2A	protein phosphatase 2 regulatory subunit Balpha	31	29	23	21	104	82	78	94	72	326	0
YWHAQ	tyrosine 3-monooxygenase/tryptophan 5-monooxygenase activation protein theta	13	13	13	10	49	57	52	55	54	218	0
VPS35	VPS35 retromer complex component	5	3	0	0	8	57	55	53	50	215	0
YWHAZ	tyrosine 3-monooxygenase/tryptophan 5-monooxygenase activation protein zeta	21	15	12	12	60	50	60	53	49	212	0
AP3M1	adaptor related protein complex 3 subunit mu 1	10	8	7	7	32	40	33	50	43	166	0
DYRK1A	dual specificity tyrosine phosphorylation regulated kinase 1A	0	0	0	0	0	37	39	49	36	161	0
AHCYL1	adenosylhomocysteinase like 1	14	5	3	2	24	38	36	35	37	146	0.01
RPTOR	regulatory associated protein of MTOR complex 1	0	0	0	0	0	23	21	27	18	89	0
CEP192	centrosomal protein 192	5	3	3	2	13	20	20	20	20	80	0
CASK	calcium/calmodulin dependent serine protein kinase	2	0	0	0	2	20	19	20	19	78	0
WDR26	WD repeat domain 26	4	3	2	0	9	20	15	21	19	75	0
FLAD1	flavin adenine dinucleotide synthetase 1	4	3	3	2	12	17	16	15	19	67	0
PIK3R2	phosphoinositide-3-kinase regulatory subunit 2	0	0	0	0	0	14	11	16	21	62	0
FAM193A	family with sequence similarity 193 member A	0	0	0	0	0	12	19	15	16	62	0
MAPK9	mitogen-activated protein kinase 9	5	4	3	2	14	12	17	16	14	59	0.01
MARK3	microtubule affinity regulating kinase 3	3	3	0	0	6	13	14	11	12	50	0
CDK4	cyclin dependent kinase 4	0	0	0	0	0	8	10	10	13	41	0
CSNK1E	casein kinase 1 epsilon	0	0	0	0	0	13	10	5	12	40	0
VPS26A	VPS26, retromer complex component A	0	0	0	0	0	9	10	13	8	40	0
DYRK1B	dual specificity tyrosine phosphorylation regulated kinase 1B	0	0	0	0	0	7	9	13	9	38	0
POLDIP2	DNA polymerase delta interacting protein 2	2	0	0	0	2	8	11	7	9	35	0
CDKN2A	cyclin dependent kinase inhibitor 2A	0	0	0	0	0	8	8	5	12	33	0
TRAF7	TNF receptor associated factor 7	0	0	0	0	0	6	6	9	6	27	0
KLHL15	kelch like family member 15	0	0	0	0	0	6	8	4	8	26	0
AP3M2	adaptor related protein complex 3 subunit mu 2	0	0	0	0	0	7	2	9	5	23	0.01
UBR2	ubiquitin protein ligase E3 component n-recognin 2	0	0	0	0	0	7	3	9	3	22	0
MAPK1	mitogen-activated protein kinase 1	0	0	0	0	0	3	6	3	8	20	0
VPS26B	VPS26, retromer complex component B	0	0	0	0	0	4	6	5	4	19	0
DYNLRB1	dynein light chain roadblock-type 1	0	0	0	0	0	5	6	3	4	18	0
CSTF1	cleavage stimulation factor subunit 1	0	0	0	0	0	5	2	3	7	17	0.01
C5orf51	chromosome 5 open reading frame 51	0	0	0	0	0	4	4	4	3	15	0
PDZD11	PDZ domain containing 11	0	0	0	0	0	4	4	3	4	15	0
GET4	guided entry of tail-anchored proteins factor 4	0	0	0	0	0	3	4	4	4	15	0
CHEK1	checkpoint kinase 1	0	0	0	0	0	2	5	5	3	15	0.01
SORBS3	sorbin and SH3 domain containing 3	0	0	0	0	0	5	3	3	3	14	0
C9orf64	chromosome 9 open reading frame 64	0	0	0	0	0	2	4	3	5	14	0.01
KIRREL	kirre like nephrin family adhesion molecule 1	0	0	0	0	0	4	3	2	4	13	0.01
NDUFS7	NADH:ubiquinone oxidoreductase core subunit S7	0	0	0	0	0	4	4	3	2	13	0.01

## Sheet: FB-IRS1_BioID_RAW
Gene Symbol	Gene Name	FlagBirA*																									FlagBirA*-IRS1
		Top-4					CON1	CON2	CON3	CON4	CON5	CON6	CON7	CON8	CON9	CON10	CON11	CON12	CON13	CON14	CON15	CON16	CON17	CON18	CON19	CON20	A1	A2	B1	B2	SUM	BFDR
		1	2	3	4	SUM
IRS1	insulin receptor substrate 1	0	0	0	0	0	0	0	0	0	0	0	0	0	0	0	0	0	0	0	0	0	0	0	0	0	2545	2530	2677	2755	10507	na
birA	E. coli biotin caroxylase	7852	7226	3000	2753	20831	1576	1315	1501	1525	1632	2251	2151	2723	2422	2753	2428	7226	7852	2267	3000	1988	2165	2428	773	896	3229	3152	3208	3306	12895	na
PC	pyruvate carboxylase	1888	1722	1533	1500	6643	1533	1393	1049	1029	1282	1888	1722	1500	1418	173	298	220	250	397	237	874	914	394	627	645	929	938	954	959	3780	0.92
ACACA	acetyl-CoA carboxylase alpha	1332	1317	1272	899	4820	1317	49	1332	1272	881	899	824	854	827	83	162	245	253	615	357	279	270	212	423	400	687	693	610	583	2573	0.92
FLNA	filamin A	2476	2426	2192	1560	8654	1121	1066	2476	2426	1560	1244	1416	1411	1237	770	1300	478	665	2192	953	1341	1486	147	530	698	1174	1173	1177	1207	4731	0.92
MCCC1	methylcrotonyl-CoA carboxylase subunit 1	2179	1890	1067	1061	6197	1061	781	685	699	640	2179	1890	1067	834	49	139	136	162	347	174	378	429	107	258	230	347	364	345	348	1404	0.92
FASN	fatty acid synthase	1526	1351	1076	1064	5017	880	878	1076	998	1526	856	835	1351	1064	680	953	574	712	422	479	892	900	113	522	621	799	769	800	753	3121	0.92
PCCA	propionyl-CoA carboxylase subunit alpha	1370	1237	798	736	4141	798	736	521	531	498	1370	1237	661	547	52	121	110	176	461	241	250	248	97	275	272	309	308	298	291	1206	0.92
PCCB	propionyl-CoA carboxylase subunit beta	933	847	684	510	2974	684	510	468	458	338	933	847	426	423	66	116	113	172	450	255	239	239	93	241	285	244	231	225	235	935	0.92
MCCC2	methylcrotonyl-CoA carboxylase subunit 2	776	698	471	453	2398	394	388	471	453	415	776	698	425	314	22	115	77	62	125	59	221	215	100	181	212	242	222	227	218	909	0.92
AHNAK	AHNAK nucleoprotein	629	583	563	473	2248	254	360	403	410	563	473	583	397	384	192	629	102	105	208	80	91	83	0	174	104	338	348	338	316	1340	0.92
ACACB	acetyl-CoA carboxylase beta	252	246	244	237	979	252	233	244	237	149	246	195	155	131	0	0	7	3	12	3	10	11	14	9	14	109	123	119	120	471	0.92
HSPA1B	heat shock protein family A (Hsp70) member 1B	494	336	329	257	1416	213	203	257	252	250	214	187	145	168	210	242	329	494	230	102	153	143	112	255	336	266	270	257	273	1066	0.92
GCN1L1	GCN1 activator of EIF2AK4	337	329	208	201	1075	208	187	337	329	201	153	147	172	175	66	91	26	34	10	19	19	12	0	14	43	173	190	177	185	725	0.92
COPG2	COPI coat complex subunit gamma 2	269	250	187	179	885	179	134	269	250	141	153	137	152	152	187	147	76	93	70	52	101	91	8	51	75	158	148	145	147	598	0.92
MKL2	myocardin related transcription factor B	244	207	197	150	798	150	144	197	207	244	111	101	85	81	4	12	37	44	104	54	80	76	13	53	35	76	76	82	77	311	0.92
PRKDC	protein kinase, DNA-activated, catalytic subunit	202	200	198	183	783	146	137	202	198	153	200	183	109	85	35	98	8	9	16	14	22	19	11	19	19	147	141	169	144	601	0.92
ENO1	enolase 1	282	223	223	220	948	136	157	223	220	171	282	223	118	94	138	162	40	35	41	9	98	108	22	38	32	190	205	220	232	847	0.92
FLNB	filamin B	235	216	190	186	827	134	156	186	179	181	190	216	235	168	71	89	18	20	67	31	52	58	0	29	45	94	113	107	139	453	0.92
MAP4	microtubule associated protein 4	190	170	141	141	642	124	140	141	141	170	77	71	90	88	87	190	37	44	43	51	36	29	0	42	39	90	79	88	85	342	0.92
HIST1H2BD	H2B clustered histone 5	224	183	140	128	675	115	89	93	96	102	72	101	85	128	90	91	12	23	183	0	93	97	73	140	224	64	62	58	56	240	0.92
HIST1H2BB	H2B clustered histone 3	125	112	101	98	436	112	86	92	95	101	71	98	81	125	87	85	0	0	0	4	72	76	0	0	0	65	63	59	55	242	0.92
DHX9	DExH-box helicase 9	130	128	128	125	511	110	128	112	117	116	125	130	95	94	88	128	36	44	25	19	36	37	25	76	84	112	96	111	104	423	0.92
VCP	valosin containing protein	137	132	126	114	509	108	114	137	132	126	76	71	75	79	20	19	0	0	13	0	39	38	0	20	19	7	3	7	9	26	0.92
HSPA8	heat shock protein family A (Hsp70) member 8	164	159	151	151	625	107	127	125	151	151	119	124	117	128	159	140	134	164	95	71	89	82	113	117	123	158	160	142	137	597	0.92
RANBP2	RAN binding protein 2	329	253	228	203	1013	106	108	157	170	329	128	159	203	228	81	253	16	15	88	38	51	55	9	101	102	99	100	109	103	411	0.92
CD2AP	CD2 associated protein	221	179	130	118	648	105	115	130	118	179	84	81	99	95	98	221	42	44	101	55	77	74	0	58	62	147	152	163	155	617	0.92
PKM2	pyruvate kinase M1/2	190	169	164	141	664	105	95	130	141	169	190	136	76	79	114	164	40	47	30	18	45	43	13	60	47	92	100	92	94	378	0.92
EEF1A1	eukaryotic translation elongation factor 1 alpha 1	197	178	160	148	683	104	114	197	178	114	97	86	83	56	79	160	80	128	85	57	127	148	49	50	44	93	113	122	130	458	0.92
CCT8	chaperonin containing TCP1 subunit 8	541	488	334	268	1631	103	137	186	179	334	159	150	168	130	488	541	155	240	179	82	252	268	109	147	158	160	162	174	174	670	0.92
MAP1B	microtubule associated protein 1B	189	189	170	119	667	102	115	189	189	170	111	102	104	115	48	119	14	15	42	13	24	21	0	4	14	64	64	68	53	249	0.92
TLN1	talin 1	147	143	139	129	558	102	104	143	147	129	90	64	90	68	77	139	8	9	16	19	27	22	0	10	13	97	92	99	98	386	0.92
ZBTB33	zinc finger and BTB domain containing 33	138	121	119	118	496	99	102	119	105	138	118	118	84	95	15	60	49	121	78	27	43	41	90	86	84	83	87	75	72	317	0.92
MRE11A	MRE11 homolog, double strand break repair nuclease	130	124	117	104	475	97	104	124	117	93	91	80	78	72	89	130	58	70	57	55	57	52	30	54	55	243	237	267	257	1004	0.89
HSPA9	heat shock protein family A (Hsp70) member 9	124	119	108	96	447	96	119	80	75	124	95	108	78	88	42	64	31	34	29	24	7	12	6	89	73	73	88	82	92	335	0.92
PTBP1	polypyrimidine tract binding protein 1	114	111	108	95	428	95	108	114	111	67	48	57	26	29	9	38	22	20	22	17	12	15	5	68	76	72	65	73	82	292	0.92
CORO1B	coronin 1B	94	90	90	88	362	90	78	73	88	70	87	58	72	90	63	94	47	47	29	38	50	51	12	43	42	124	136	134	156	550	0.92
EPB41L3	erythrocyte membrane protein band 4.1 like 3	211	148	132	108	599	90	104	92	97	148	132	106	90	80	108	211	61	40	37	29	55	55	0	70	80	87	81	84	80	332	0.92
ATP5A1	ATP synthase F1 subunit alpha	201	171	127	119	618	90	109	119	127	105	201	171	114	94	95	115	28	30	27	15	80	74	35	49	55	142	132	139	142	555	0.92
MKI67	marker of proliferation Ki-67	397	199	129	122	847	88	104	60	58	199	74	122	65	109	129	397	53	51	79	20	14	15	98	65	46	14	16	18	16	64	0.92
HSP90AB1	heat shock protein 90 alpha family class B member 1	109	99	88	86	382	88	86	78	77	109	84	51	60	49	74	99	54	66	30	12	42	42	23	35	26	77	77	80	81	315	0.92
TCP1	t-complex 1	126	125	118	114	483	88	82	114	118	125	126	105	101	77	74	114	30	36	22	8	58	52	39	24	21	122	117	122	127	488	0.92
EIF4G1	eukaryotic translation initiation factor 4 gamma 1	151	143	140	130	564	87	99	143	140	151	71	72	95	83	74	130	63	54	48	54	59	82	4	58	45	78	79	75	77	309	0.92
NUP214	nucleoporin 214	96	83	82	76	337	82	83	71	76	96	43	72	64	65	23	62	3	5	25	17	12	11	0	25	42	44	45	37	45	171	0.92
NPM1	nucleophosmin 1	142	118	113	109	482	81	67	87	97	93	86	88	53	80	118	142	33	36	96	63	76	80	89	109	113	82	72	70	72	296	0.92
PRPF8	pre-mRNA processing factor 8	151	149	131	104	535	81	83	149	151	131	69	98	74	75	51	104	14	12	26	20	16	13	10	33	17	65	72	69	66	272	0.92
DDX3X	DEAD-box helicase 3 X-linked	107	103	99	78	387	78	75	107	99	61	54	49	47	53	59	103	39	45	23	25	50	45	9	41	47	77	85	91	86	339	0.92
TPR	translocated promoter region, nuclear basket protein	241	190	179	125	735	77	87	190	179	241	85	107	98	125	47	114	34	44	116	47	38	34	11	27	22	69	60	64	60	253	0.92
PARP1	poly(ADP-ribose) polymerase 1	135	113	99	98	445	77	72	56	64	113	81	98	83	99	77	135	34	28	40	13	24	22	47	80	93	47	40	42	38	167	0.92
HNRNPU	heterogeneous nuclear ribonucleoprotein U	122	110	108	89	429	77	72	89	82	110	64	89	73	69	108	122	23	32	45	26	49	51	45	73	37	56	57	54	57	224	0.92
CKAP5	cytoskeleton associated protein 5	140	112	110	108	470	77	84	110	108	140	55	54	79	96	70	112	11	5	25	24	8	7	0	9	0	80	83	82	80	325	0.92
DDX46	DEAD-box helicase 46	212	132	117	91	552	76	67	72	87	132	67	66	69	60	117	212	29	34	32	14	25	26	91	12	11	25	20	22	26	93	0.92
EPS15L1	epidermal growth factor receptor pathway substrate 15 like 1	145	117	115	101	478	76	81	117	115	145	72	78	87	82	59	101	31	40	32	13	27	27	0	24	16	31	111	121	127	390	0.92
VIM	vimentin	246	207	204	132	789	75	79	123	111	207	132	123	107	98	116	204	51	45	246	68	112	96	36	90	94	112	113	113	121	459	0.92
NONO	non-POU domain containing octamer binding	177	142	128	90	537	73	83	84	90	128	87	87	52	53	142	177	56	59	52	30	57	52	72	53	49	78	76	78	83	315	0.92
NASP	nuclear autoantigenic sperm protein	155	90	75	73	393	73	31	41	90	75	63	38	48	49	71	155	56	57	25	21	17	10	55	21	39	14	10	16	11	51	0.92
GEMIN5	gem nuclear organelle associated protein 5	146	133	94	92	465	72	69	89	94	146	66	59	61	55	92	133	8	11	20	15	20	24	0	18	19	54	52	51	49	206	0.92
KPNB1	karyopherin subunit beta 1	80	69	64	62	275	64	57	80	69	41	58	47	52	62	38	59	29	36	27	29	27	28	19	29	52	64	77	66	70	277	0.92
RPS3	ribosomal protein S3	120	120	88	84	412	64	70	70	67	120	80	69	70	60	88	120	44	54	42	30	84	84	49	31	33	72	80	81	78	311	0.92
MLLT4	afadin, adherens junction formation factor	177	153	113	106	549	64	90	99	106	153	59	62	67	64	113	177	17	12	24	23	32	22	0	43	44	106	115	110	102	433	0.92
CHD4	chromodomain helicase DNA binding protein 4	129	122	104	102	457	64	69	104	122	95	67	66	95	102	73	129	19	25	36	26	22	20	85	35	54	19	21	24	25	89	0.92
HNRNPM	heterogeneous nuclear ribonucleoprotein M	93	89	63	62	307	63	62	52	58	93	59	58	33	50	53	89	6	24	7	4	16	15	38	61	56	66	70	79	85	300	0.92
HSP90AA1	heat shock protein 90 alpha family class A member 1	75	73	66	63	277	63	57	42	42	75	73	60	49	39	51	62	41	66	18	8	29	26	12	23	19	55	48	59	59	221	0.92
EPB41	erythrocyte membrane protein band 4.1	144	113	82	75	414	63	82	72	73	144	75	66	52	45	73	113	41	44	27	19	24	23	0	21	44	57	64	61	68	250	0.92
HNRNPH1	heterogeneous nuclear ribonucleoprotein H1	62	58	55	54	229	62	52	54	55	40	33	50	23	41	58	33	0	0	14	0	0	7	0	28	40	66	70	63	68	267	0.92
EEF2	eukaryotic translation elongation factor 2	127	112	84	80	403	62	61	84	80	43	45	46	51	45	127	112	64	67	13	7	36	27	11	12	24	96	97	109	95	397	0.92
RANGAP1	Ran GTPase activating protein 1	106	100	94	85	385	62	60	85	76	94	38	44	48	51	100	106	19	26	22	8	26	28	6	44	63	75	77	89	77	318	0.92
IRS4	insulin receptor substrate 4	82	82	72	61	297	61	82	72	82	56	55	55	31	41	46	28	13	9	11	10	21	15	2	0	0	113	125	121	131	490	0.91
RUVBL1	RuvB like AAA ATPase 1	317	149	97	87	650	60	83	69	79	97	87	72	72	79	149	317	40	39	38	35	41	41	31	56	46	62	54	74	65	255	0.92
RUVBL2	#N/A	196	103	100	75	474	60	67	75	65	103	66	55	70	56	100	196	35	40	30	34	40	43	24	38	30	59	64	64	64	251	0.92
	#N/A	194	183	181	142	700	60	61	183	181	194	122	142	83	66	32	84	10	8	6	0	19	16	0	33	19	55	62	61	63	241	#N/A
HSPD1	#N/A	87	82	60	59	288	59	45	50	60	26	82	87	59	42	23	28	33	34	12	5	20	16	4	29	45	85	86	70	71	312	0.92
TRIM28	tripartite motif containing 28	151	96	83	66	396	59	59	63	58	83	64	55	43	36	96	151	49	46	24	23	41	34	66	28	23	22	33	32	32	119	0.92
SND1	staphylococcal nuclease and tudor domain containing 1	91	63	63	62	279	59	62	63	62	58	44	52	41	45	63	91	0	6	0	3	6	8	0	5	0	58	50	57	56	221	0.92
EIF4A1	eukaryotic translation initiation factor 4A1	101	82	78	77	338	59	68	77	75	101	82	78	66	58	50	65	47	49	26	37	73	67	35	29	23	107	98	101	86	392	0.92
CSDE1	cold shock domain containing E1	157	106	106	63	432	58	54	63	62	106	33	40	56	51	106	157	36	31	9	6	36	34	0	6	7	99	94	91	107	391	0.92
NAP1L1	nucleosome assembly protein 1 like 1	58	58	54	50	220	58	50	46	54	39	58	32	36	38	45	45	4	10	14	15	25	27	10	9	18	47	51	47	54	199	0.92
CCT5	chaperonin containing TCP1 subunit 5	82	69	68	62	281	58	56	69	57	59	82	62	68	51	37	35	23	21	0	9	30	32	6	17	20	86	81	75	84	326	0.92
TUBB	tubulin beta class I	137	134	86	77	434	57	56	77	68	54	86	72	57	59	50	46	16	31	41	45	134	137	28	34	38	95	99	87	103	384	0.92
NSFL1C	NSFL1 cofactor	111	85	81	61	338	57	61	47	49	111	51	37	49	33	14	24	3	0	28	13	85	81	3	31	43	5	3	4	4	16	0.92
ACTG1	actin gamma 1	89	87	85	76	337	57	53	89	85	67	87	76	63	67	29	65	35	25	38	28	57	38	21	29	40	49	48	60	56	213	0.92
LARP1	La ribonucleoprotein 1, translational regulator	112	107	99	99	417	57	77	107	99	112	41	47	53	61	95	99	35	34	30	28	15	15	0	29	42	61	64	71	70	266	0.92
TXNL1	thioredoxin like 1	107	78	75	63	323	56	63	49	54	107	43	39	37	39	4	3	0	0	24	0	75	78	15	26	25	17	18	17	18	70	0.92
RPL6	ribosomal protein L6	57	55	55	54	221	55	49	54	55	54	48	57	42	46	38	34	17	15	24	8	19	14	29	15	42	29	30	28	21	108	0.92
DDX21	DExD-box helicase 21	90	88	74	67	319	55	67	49	46	74	62	90	46	44	36	88	15	22	25	13	19	25	24	48	42	43	39	38	32	152	0.92
SF3B1	splicing factor 3b subunit 1	126	93	85	83	387	55	50	85	83	81	79	75	59	57	93	126	24	23	30	26	30	23	55	27	33	29	21	29	29	108	0.92
HNRNPK	heterogeneous nuclear ribonucleoprotein K	217	123	108	90	538	54	57	61	67	90	74	70	65	46	123	217	55	64	42	26	37	34	108	47	85	53	46	49	44	192	0.92
TRAP1	TNF receptor associated protein 1	74	69	56	54	253	54	41	54	56	50	69	74	32	33	32	25	21	18	8	4	7	10	3	7	6	54	49	45	49	197	0.92
XRCC6	X-ray repair cross complementing 6	63	59	59	58	239	53	59	59	58	45	63	54	47	57	27	47	9	10	17	8	23	17	6	18	16	31	29	34	35	129	0.92
TAGLN2	transgelin 2	115	109	71	68	363	53	58	68	71	55	43	51	46	46	115	109	40	43	32	19	62	65	40	25	55	48	50	45	55	198	0.92
ATG2B	autophagy related 2B	109	87	85	71	352	52	65	85	87	109	50	44	71	57	58	57	6	6	4	8	12	7	0	0	14	70	63	72	66	271	0.92
HCFC1	host cell factor C1	96	95	94	89	374	52	56	94	95	96	60	66	78	67	49	89	27	31	27	18	19	20	40	21	29	21	22	18	23	84	0.92
CEP170	centrosomal protein 170	123	112	95	89	419	52	46	89	95	123	43	34	42	62	51	112	11	6	16	23	16	12	0	10	8	46	42	41	47	176	0.92
DDX17	DEAD-box helicase 17	86	82	62	59	289	52	50	54	53	82	62	59	53	53	44	86	26	22	12	14	13	14	22	41	40	59	56	51	67	233	0.92
RPS2	ribosomal protein S2	75	63	61	53	252	51	38	63	51	53	75	48	61	42	40	33	21	27	19	15	31	33	27	26	19	92	78	82	70	322	0.92
UBAP2L	ubiquitin associated protein 2 like	82	80	79	70	311	51	70	79	80	82	38	27	47	30	53	67	31	37	22	19	28	29	5	18	22	51	47	52	57	207	0.92
EFTUD2	elongation factor Tu GTP binding domain containing 2	92	88	59	57	296	51	50	92	88	57	44	46	44	43	53	59	8	8	19	7	9	7	6	22	18	58	55	50	48	211	0.92
ATP5B	ATP synthase F1 subunit beta	147	125	95	86	453	51	70	95	86	68	147	125	63	63	37	58	4	4	7	8	74	73	15	6	9	124	110	120	122	476	0.92
C1QBP	complement C1q binding protein	213	92	77	76	458	51	60	73	67	76	74	77	60	57	92	213	12	18	45	36	54	59	16	50	47	70	72	67	67	276	0.92
PHB2	prohibitin 2	65	63	62	55	245	51	42	54	54	62	63	65	55	49	35	45	10	10	19	12	20	22	7	16	16	56	52	49	58	215	0.92
PRDX1	peroxiredoxin 1	82	63	58	51	254	51	50	48	49	82	58	49	50	51	47	63	33	48	36	19	27	33	32	32	26	61	66	64	58	249	0.92
EPB41L2	erythrocyte membrane protein band 4.1 like 2	116	113	70	64	363	51	45	63	70	116	46	55	34	39	64	113	12	11	16	9	21	22	0	48	36	52	51	57	52	212	0.92
LARS	leucyl-tRNA synthetase 1	70	68	55	53	246	50	53	68	70	35	49	50	46	32	45	55	4	5	7	3	10	8	0	0	3	80	70	70	79	299	0.92
TPGS1	tubulin polyglutamylase complex subunit 1	64	54	50	47	215	50	64	47	45	41	44	46	47	54	5	0	0	0	8	11	8	4	6	13	25	50	51	46	41	188	0.92
SYNCRIP	synaptotagmin binding cytoplasmic RNA interacting protein	56	50	48	43	197	50	56	38	41	48	42	40	27	40	42	43	9	9	6	10	13	9	6	0	0	35	34	29	34	132	0.92
CCT2	chaperonin containing TCP1 subunit 2	80	76	65	65	286	50	50	58	53	76	80	65	65	61	59	65	31	30	6	6	47	41	7	59	53	111	94	105	97	407	0.92
WWOX	WW domain containing oxidoreductase	95	66	59	57	277	50	66	59	57	95	44	38	51	39	12	23	23	21	12	4	27	31	13	16	9	29	37	42	34	142	0.92
TIPRL	TOR signaling pathway regulator	67	56	52	51	226	49	51	50	56	37	44	40	28	27	52	67	31	32	14	12	39	37	20	21	20	66	71	67	74	278	0.92
DPYSL2	dihydropyrimidinase like 2	141	80	71	69	361	49	66	53	53	80	69	45	51	49	71	141	24	21	19	9	20	18	0	17	16	73	65	69	73	280	0.92
RPL4	ribosomal protein L4	66	65	65	54	250	48	65	54	52	66	54	65	51	43	32	43	5	3	24	17	38	34	15	25	23	33	29	39	33	134	0.92
IARS	isoleucyl-tRNA synthetase 1	91	90	48	47	276	48	43	90	91	47	43	44	39	45	10	30	0	0	8	0	0	0	0	0	0	48	47	54	53	202	0.92
MTHFD1	methylenetetrahydrofolate dehydrogenase, cyclohydrolase and formyltetrahydrofolate synthetase 1	47	40	40	37	164	47	40	35	31	37	40	24	14	20	21	26	12	12	0	0	4	8	3	0	0	35	29	49	43	156	0.91
CRKL	CRK like proto-oncogene, adaptor protein	193	134	92	59	478	47	59	36	40	92	50	34	38	28	134	193	16	23	13	16	34	41	15	26	25	92	90	89	97	368	0.92
RAN	RAN, member RAS oncogene family	97	81	71	70	319	47	58	57	46	71	97	81	70	39	28	51	28	36	41	21	54	65	32	28	19	48	42	44	50	184	0.92
NCL	nucleolin	92	50	49	48	239	47	39	49	47	46	39	50	30	38	48	92	0	2	24	9	13	14	19	19	41	21	23	23	23	90	0.92
DDX5	DEAD-box helicase 5	84	74	71	67	296	47	51	71	67	74	51	42	51	56	43	84	19	20	6	9	13	13	52	29	20	70	68	68	67	273	0.92
USP15	ubiquitin specific peptidase 15	86	81	79	58	304	46	47	55	58	86	34	32	36	38	79	81	9	10	3	0	11	15	0	4	0	41	46	43	53	183	0.92
SLK	STE20 like kinase	98	90	65	55	308	46	38	55	47	98	38	38	65	52	55	90	16	17	24	12	23	22	0	18	11	50	44	43	49	186	0.92
SNRNP200	small nuclear ribonucleoprotein U5 subunit 200	148	128	104	84	464	45	68	148	128	84	57	80	66	62	70	104	4	4	13	14	11	12	8	22	30	56	66	68	60	250	0.92
RPS8	ribosomal protein S8	57	55	52	45	209	45	43	34	34	57	52	45	43	36	42	55	11	15	17	8	17	18	17	22	13	35	27	31	34	127	0.92
NAT10	N-acetyltransferase 10	70	53	53	49	225	45	23	49	46	32	23	53	14	20	53	70	0	0	0	0	2	3	14	6	14	21	16	13	14	64	0.92
G3BP1	G3BP stress granule assembly factor 1	87	58	45	43	233	45	40	40	41	87	31	26	43	29	41	58	18	13	14	12	24	23	0	8	8	38	41	43	46	168	0.92
HIST1H4J	H4 clustered histone 11	276	213	211	207	907	44	41	50	53	97	57	83	56	67	61	99	16	20	205	276	154	211	69	207	213	50	48	48	45	191	0.92
ILF2	interleukin enhancer binding factor 2	48	44	40	37	169	44	37	36	40	24	26	34	27	21	26	26	5	2	4	9	7	9	4	48	37	25	25	25	30	105	0.92
SERBP1	SERPINE1 mRNA binding protein 1	119	84	74	68	345	44	35	39	33	50	34	25	31	28	84	119	74	68	39	31	54	5	25	23	33	31	35	28	33	127	0.92
DYNC1H1	dynein cytoplasmic 1 heavy chain 1	115	108	50	44	317	43	50	115	108	44	44	31	19	24	5	9	0	0	0	0	0	0	0	0	0	32	54	53	54	193	0.92
CCT4	chaperonin containing TCP1 subunit 4	65	58	50	49	222	43	58	50	48	65	49	47	44	33	34	49	8	11	7	3	29	28	9	15	27	66	66	69	75	276	0.91
KIF5B	kinesin family member 5B	105	70	64	63	302	43	46	59	64	105	38	38	35	63	50	70	0	0	18	10	13	19	0	0	3	41	23	53	42	159	0.92
RPL9	ribosomal protein L9	53	52	52	45	202	42	29	52	35	45	52	53	40	24	27	31	8	0	10	4	22	19	12	10	17	45	45	44	49	183	0.92
CTPS	CTP synthase 1	73	67	55	47	242	42	43	45	47	55	40	46	45	37	73	67	15	14	5	0	13	13	9	0	5	64	69	67	70	270	0.92
CAND1	cullin associated and neddylation dissociated 1	56	54	52	45	207	42	52	54	56	27	45	35	24	19	14	10	7	6	5	5	5	4	5	0	0	50	55	56	52	213	0.92
DVL3	dishevelled segment polarity protein 3	47	42	36	34	159	42	30	27	34	47	10	15	16	13	22	36	26	8	3	0	8	7	6	0	0	69	71	78	79	297	0.88
CCT6A	chaperonin containing TCP1 subunit 6A	99	92	78	63	332	42	45	99	92	52	78	63	54	46	18	39	11	18	0	3	42	37	8	17	27	78	83	88	86	335	0.92
STAT3	signal transducer and activator of transcription 3	49	44	41	38	172	41	17	25	30	38	18	12	26	20	44	49	19	19	0	3	3	5	0	0	0	32	31	34	26	123	0.92
EIF3A	eukaryotic translation initiation factor 3 subunit A	80	78	70	49	277	41	46	78	80	70	25	21	35	36	23	49	3	0	10	10	6	7	0	0	0	19	24	30	33	106	0.92
SFPQ	splicing factor proline and glutamine rich	83	73	57	52	265	41	52	47	46	73	36	46	49	45	38	83	26	24	21	21	44	34	52	27	57	45	49	45	43	182	0.92
GNB2L1	receptor for activated C kinase 1	70	68	67	63	268	41	50	70	68	67	47	50	36	27	40	63	14	22	3	2	11	11	10	0	4	48	53	52	59	212	0.92
SIN3B	SIN3 transcription regulator family member B	77	69	47	46	239	41	39	77	69	46	37	41	30	47	8	24	12	11	10	4	6	9	30	0	0	11	8	10	12	41	0.92
LRRC49	leucine rich repeat containing 49	49	43	41	40	173	41	40	34	36	32	28	32	43	49	0	0	0	0	5	2	6	4	0	0	4	45	49	38	40	172	0.91
PAPOLA	poly(A) polymerase alpha	99	82	65	54	300	41	47	50	51	65	39	40	51	36	82	99	42	46	8	13	31	39	54	18	14	13	11	17	18	59	0.92
WARS	tryptophanyl-tRNA synthetase 1	58	56	54	46	214	41	46	58	56	45	31	34	32	36	54	30	13	19	0	0	13	12	8	3	0	49	59	48	55	211	0.92
GAPDH	glyceraldehyde-3-phosphate dehydrogenase	93	72	71	69	305	41	55	71	69	93	72	42	42	39	32	65	25	30	24	20	13	18	0	25	25	74	73	83	90	320	0.92
ALDH18A1	aldehyde dehydrogenase 18 family member A1	77	69	68	63	277	40	63	77	69	40	68	63	27	26	13	23	2	6	3	3	11	7	8	0	0	43	45	42	50	180	0.92
EPRS	glutamyl-prolyl-tRNA synthetase 1	80	77	63	48	268	40	38	80	63	77	35	43	46	48	18	40	0	2	18	10	8	11	0	3	0	42	41	36	40	159	0.92
HSPA5	heat shock protein family A (Hsp70) member 5	77	68	50	48	243	40	48	68	77	48	45	37	25	21	31	50	15	24	9	14	19	20	20	29	18	61	64	77	67	269	0.92
HIST1H1E	H1.4 linker histone, cluster member	40	21	19	18	98	40	19	0	0	21	0	0	0	0	0	18	0	0	0	11	0	0	0	0	0	0	0	0	0	0	#N/A
CCT3	chaperonin containing TCP1 subunit 3	87	79	70	61	297	40	58	61	59	87	70	57	61	50	30	79	12	16	8	6	42	35	15	27	33	66	66	77	80	289	0.92
PRDX2	peroxiredoxin 2	39	37	37	35	148	39	23	33	37	26	35	30	26	37	26	27	19	32	18	5	7	10	9	28	33	43	42	37	38	160	0.91
TUFM	Tu translation elongation factor, mitochondrial	90	69	65	45	269	39	45	42	42	65	69	90	37	32	39	42	19	17	9	8	12	13	9	17	20	57	53	57	55	222	0.92
CCT7	chaperonin containing TCP1 subunit 7	46	43	43	39	171	39	33	36	38	43	46	33	43	30	24	29	7	8	0	0	21	21	3	22	20	70	65	59	62	256	0.9
HNRNPF	heterogeneous nuclear ribonucleoprotein F	38	37	37	37	149	38	31	35	37	23	26	32	18	22	37	37	9	10	9	11	8	12	10	22	24	35	42	37	42	156	0.91
EIF5	eukaryotic translation initiation factor 5	79	75	50	49	253	38	34	36	34	44	37	41	38	33	79	75	49	50	14	16	43	36	6	34	39	70	65	73	61	269	0.92
VDAC2	voltage dependent anion channel 2	55	45	38	37	175	38	37	32	35	34	45	34	23	27	28	55	12	21	10	12	7	4	9	23	13	37	39	45	46	167	0.91
SF3B3	splicing factor 3b subunit 3	131	95	80	60	366	38	40	51	58	95	50	60	37	41	80	131	13	18	14	11	14	12	44	15	19	28	29	32	25	114	0.92
CAPZA1	capping actin protein of muscle Z-line subunit alpha 1	70	64	52	50	236	38	45	52	50	64	38	45	37	41	44	70	15	13	28	29	14	15	0	32	31	53	50	43	52	198	0.92
GART	phosphoribosylglycinamide formyltransferase, phosphoribosylglycinamide synthetase, phosphoribosylaminoimidazole synthetase	70	68	67	65	270	38	56	65	68	70	67	43	40	28	19	33	8	14	0	5	13	11	5	17	19	73	70	91	85	319	0.92
SRP68	signal recognition particle 68	72	65	55	45	237	38	29	45	37	55	28	23	27	21	72	65	3	5	11	7	18	14	0	5	9	21	21	24	19	85	0.92
CSE1L	chromosome segregation 1 like	46	39	38	33	156	38	39	33	27	17	12	9	10	5	32	46	5	3	2	5	5	4	4	0	0	26	28	34	22	110	0.91
CDK1	cyclin dependent kinase 1	55	49	45	43	192	38	45	49	55	35	31	34	26	19	20	43	4	11	4	0	13	12	24	0	0	69	66	75	70	280	0.91
PRRC2C	proline rich coiled-coil 2C	53	41	37	33	164	37	24	33	41	53	8	10	13	13	13	33	11	9	12	11	4	2	0	0	0	10	15	10	8	43	0.92
PPP1R10	protein phosphatase 1 regulatory subunit 10	69	68	67	61	265	37	45	69	59	61	37	40	56	47	51	67	25	9	4	15	15	11	61	30	68	12	11	10	11	44	0.92
DHX15	DEAH-box helicase 15	76	60	55	48	239	37	37	43	44	48	32	60	40	47	55	76	11	8	12	3	5	5	16	21	30	47	45	53	54	199	0.92
CTTN	cortactin	114	90	85	70	359	37	56	35	37	85	56	49	48	39	90	114	69	70	42	29	39	35	6	48	52	68	87	91	83	329	0.92
LRBA	LPS responsive beige-like anchor protein	88	73	69	59	289	37	51	73	69	88	41	38	53	59	14	50	0	0	7	6	0	4	0	0	0	10	22	14	21	67	0.92
AP3D1	adaptor related protein complex 3 subunit delta 1	58	56	36	36	186	36	36	56	58	24	21	13	18	19	12	18	0	0	4	0	3	4	0	0	0	32	31	31	34	128	0.92
PSMD2	proteasome 26S subunit ubiquitin receptor, non-ATPase 2	50	50	36	36	172	36	36	50	50	29	28	16	24	21	12	12	0	0	4	0	6	5	0	0	0	11	11	17	14	53	0.92
SMARCA5	SWI/SNF related, matrix associated, actin dependent regulator of chromatin, subfamily a, member 5	114	86	78	64	342	36	41	49	47	86	38	64	46	54	78	114	14	9	20	7	8	7	56	24	36	6	2	6	6	20	0.92
RPS7	ribosomal protein S7	60	52	44	43	199	36	44	60	52	29	43	32	28	31	14	14	10	12	9	8	39	39	9	20	30	49	57	57	54	217	0.92
DDX1	DEAD-box helicase 1	54	53	36	35	178	36	35	53	54	32	18	15	10	15	15	16	10	12	9	0	6	6	2	2	0	36	30	34	35	135	0.92
DSP	desmoplakin	69	63	57	36	225	36	29	69	63	57	20	17	32	35	10	26	0	0	5	3	0	0	0	0	0	55	64	59	68	246	0.92
ATXN2L	ataxin 2 like	92	64	48	39	243	36	39	32	31	92	24	19	26	23	48	64	21	21	34	18	17	18	0	2	7	15	15	14	16	60	0.92
RPL3	ribosomal protein L3	45	40	36	35	156	35	29	36	40	45	32	29	25	26	20	25	17	12	10	3	25	22	16	17	16	22	26	36	24	108	0.91
EPS15	epidermal growth factor receptor pathway substrate 15	58	51	50	43	202	35	43	58	50	42	25	19	29	29	29	51	0	0	11	6	2	0	0	0	0	27	28	23	32	110	0.92
HNRNPA2B1	heterogeneous nuclear ribonucleoprotein A2/B1	107	87	87	64	345	34	40	35	35	87	46	57	45	45	64	107	4	5	24	21	30	38	16	87	64	24	27	28	32	111	0.92
ESYT1	extended synaptotagmin 1	50	46	44	43	183	34	23	46	43	50	28	22	22	28	40	44	0	0	6	0	3	3	0	22	22	19	21	16	15	71	0.92
STRAP	serine/threonine kinase receptor associated protein	86	77	65	45	273	34	40	44	45	65	30	32	33	25	77	86	33	36	15	17	25	24	0	26	24	56	61	62	62	241	0.92
HLCS	holocarboxylase synthetase	78	67	51	48	244	34	32	28	23	78	48	32	33	31	51	67	8	11	4	5	4	0	0	13	6	42	38	46	52	178	0.92
SCML2	Scm polycomb group protein like 2	172	89	73	60	394	34	36	33	30	51	42	52	43	32	89	172	51	73	9	15	11	11	60	27	37	6	10	7	11	34	0.92
PCBP2	poly(rC) binding protein 2	42	39	34	28	143	34	28	42	39	28	17	17	20	9	23	27	8	8	5	0	8	6	7	0	21	35	40	34	36	145	0.91
EIF4B	eukaryotic translation initiation factor 4B	96	80	51	39	266	33	39	37	32	51	13	6	6	12	80	96	38	35	21	22	28	19	8	27	25	47	43	52	48	190	0.92
CORO1C	coronin 1C	48	45	45	43	181	33	26	37	43	35	45	48	33	35	42	45	36	26	23	27	13	14	5	10	0	41	39	36	43	159	0.92
PRPF19	pre-mRNA processing factor 19	37	35	33	28	133	33	28	35	37	21	21	28	10	26	15	21	0	0	21	4	2	0	6	23	26	19	18	19	18	74	0.92
SKIV2L2	Mtr4 exosome RNA helicase	96	95	65	64	320	33	37	95	96	65	64	64	52	61	20	18	5	0	9	11	4	4	5	8	10	26	25	28	29	108	0.92
ATP2A2	ATPase sarcoplasmic/endoplasmic reticulum Ca2+ transporting 2	67	50	49	39	205	33	24	49	50	39	67	39	32	23	33	27	11	5	0	0	0	0	6	0	16	53	54	55	55	217	0.92
HDLBP	high density lipoprotein binding protein	106	85	78	70	339	33	47	65	59	85	57	47	78	57	70	106	33	20	7	21	23	26	0	10	10	71	69	75	66	281	0.92
CLTC	clathrin heavy chain	37	36	34	33	140	33	36	34	37	10	17	13	16	13	10	4	5	7	2	0	0	0	0	0	0	63	55	57	57	232	0.89
U2SURP	U2 snRNP associated SURP domain containing	59	47	41	39	186	32	21	39	41	47	19	25	26	31	34	59	7	5	8	8	8	7	26	0	6	14	14	16	18	62	0.92
DNM1L	dynamin 1 like	40	38	34	32	144	32	38	40	34	12	20	15	12	12	25	8	0	0	0	0	0	0	0	0	0	44	42	51	45	182	0.91
PSMC4	proteasome 26S subunit, ATPase 4	44	36	32	20	132	32	20	36	44	9	11	9	18	17	0	3	4	6	0	0	0	4	0	0	0	8	9	11	14	42	0.92
PSME3	proteasome activator subunit 3	72	62	41	32	207	32	41	28	27	27	18	19	29	26	62	72	12	13	9	11	14	11	19	18	7	14	18	15	15	62	0.92
GIGYF2	GRB10 interacting GYF protein 2	93	92	55	39	279	32	32	92	93	55	25	17	39	32	26	21	11	17	19	14	11	7	0	5	8	26	35	28	35	124	0.92
PPP2R1A	protein phosphatase 2 scaffold subunit Aalpha	32	27	22	22	103	32	22	27	22	4	10	6	10	12	14	9	9	15	2	0	3	4	6	0	6	67	70	76	67	280	0.12
XRN1	5'-3' exoribonuclease 1	80	74	59	56	269	31	43	56	59	80	35	27	42	39	47	74	5	6	5	10	10	15	0	0	0	32	30	28	30	120	0.92
RPL21	ribosomal protein L21	31	25	19	19	94	31	25	19	17	19	5	7	6	12	6	0	4	6	6	2	11	9	5	6	0	9	11	15	11	46	0.91
TOMM40	translocase of outer mitochondrial membrane 40	34	31	26	23	114	31	34	23	26	6	15	22	17	11	11	12	0	3	0	0	0	0	0	0	0	34	42	30	36	142	0.9
VCPIP1	valosin containing protein interacting protein 1	55	49	36	33	173	31	26	33	36	55	27	15	33	22	22	49	5	0	5	3	8	9	3	0	0	25	25	31	26	107	0.92
ZCCHC8	zinc finger CCHC-type containing 8	105	102	99	67	373	31	33	102	99	105	63	67	46	47	7	12	3	0	18	11	2	2	3	12	11	20	19	23	18	80	0.92
PHGDH	phosphoglycerate dehydrogenase	35	31	31	25	122	31	35	25	31	20	23	24	22	17	12	17	6	6	0	0	0	3	3	0	0	21	27	22	31	101	0.91
PAICS	phosphoribosylaminoimidazole carboxylase and phosphoribosylaminoimidazolesuccinocarboxamide synthase	80	66	61	47	254	30	42	44	47	61	39	36	30	36	66	80	26	33	31	19	17	19	0	25	16	47	42	44	46	179	0.92
RPS9	ribosomal protein S9	45	44	40	35	164	30	32	34	35	45	40	44	30	28	13	30	17	18	18	14	33	26	25	12	11	46	43	37	43	169	0.91
KEAP1	kelch like ECH associated protein 1	86	44	43	30	203	30	27	44	43	86	10	13	27	23	18	20	0	0	3	0	10	10	0	0	0	28	22	20	24	94	0.92
NUFIP2	nuclear FMR1 interacting protein 2	76	73	47	31	227	30	27	31	29	73	23	14	13	18	47	76	16	10	16	13	12	12	0	8	8	18	21	20	22	81	0.92
CAPZB	capping actin protein of muscle Z-line subunit beta	71	52	30	27	180	30	27	27	27	52	14	19	27	26	23	71	19	19	19	18	6	5	0	21	13	27	29	30	25	111	0.92
PDCD6IP	programmed cell death 6 interacting protein	30	27	27	24	108	30	27	27	23	20	18	11	6	3	13	24	0	0	0	0	0	0	0	0	0	13	14	14	16	57	0.91
ALDH1A2	aldehyde dehydrogenase 1 family member A2	80	46	43	42	211	30	29	28	29	43	29	15	46	33	42	80	10	15	0	8	7	8	0	3	0	30	31	35	33	129	0.92
RPS4X	ribosomal protein S4 X-linked	62	35	34	33	164	30	24	33	34	62	35	29	27	19	32	33	12	23	13	8	22	31	13	10	9	32	28	27	29	116	0.92
C11orf49	chromosome 11 open reading frame 49	43	37	35	35	150	30	37	0	0	35	35	43	33	25	8	15	0	0	3	0	14	10	7	4	6	21	23	21	25	90	0.92
KHDRBS1	KH RNA binding domain containing, signal transduction associated 1	30	27	27	26	110	30	27	14	15	15	14	24	26	27	8	11	6	10	7	6	8	8	0	6	23	21	26	25	17	89	0.91
USP7	ubiquitin specific peptidase 7	50	41	39	39	169	29	23	39	39	35	20	15	13	24	41	50	7	4	10	4	0	0	5	4	4	101	104	104	103	412	0.73
RARS	arginyl-tRNA synthetase 1	88	84	74	65	311	29	33	74	65	84	34	25	34	31	28	88	0	2	17	2	9	15	3	0	0	22	33	28	31	114	0.92
UBE2O	ubiquitin conjugating enzyme E2 O	50	42	41	29	162	29	18	42	41	50	10	11	19	25	14	27	4	3	0	4	10	11	0	2	0	34	29	27	33	123	0.92
MATR3	matrin 3	40	34	33	32	139	29	20	34	28	33	31	32	21	22	21	40	7	7	5	8	10	17	16	17	26	27	28	16	24	95	0.91
CRK	CRK proto-oncogene, adaptor protein	129	86	81	47	343	29	47	29	29	81	26	17	19	22	86	129	35	35	19	20	23	15	28	18	18	60	68	76	76	280	0.92
UQCRC2	ubiquinol-cytochrome c reductase core protein 2	46	38	35	30	149	29	38	35	30	25	46	29	14	8	6	8	0	0	2	0	13	10	11	0	0	37	36	38	39	150	0.91
HNRNPA1	heterogeneous nuclear ribonucleoprotein A1	68	59	57	55	239	29	26	36	29	59	45	57	47	47	55	68	15	10	44	28	44	40	26	47	53	32	32	29	31	124	0.92
ERBB2IP	erbb2 interacting protein	60	59	53	35	207	29	32	59	60	53	11	11	24	28	18	35	0	0	0	0	4	2	0	0	0	36	37	30	34	137	0.92
MYBBP1A	MYB binding protein 1a	71	58	51	50	230	28	25	47	50	33	51	71	27	35	30	58	0	0	9	3	8	6	9	13	13	25	22	21	24	92	0.92
CAPZA2	capping actin protein of muscle Z-line subunit alpha 2	60	28	26	21	135	28	16	15	13	26	9	8	10	9	21	60	4	7	9	9	5	4	0	7	7	44	39	36	43	162	0.91
IPO7	importin 7	42	42	37	30	151	28	37	42	42	19	19	28	30	19	10	20	0	0	0	0	9	5	4	3	0	39	45	42	49	175	0.91
ZC3HAV1	zinc finger CCCH-type containing, antiviral 1	39	39	32	28	138	28	25	18	18	39	16	14	25	18	39	32	10	15	8	3	0	0	0	0	0	14	17	14	17	62	0.92
XRCC5	X-ray repair cross complementing 5	54	47	36	33	170	27	33	54	47	22	25	24	26	36	13	8	0	0	7	8	12	12	0	9	0	30	33	28	32	123	0.92
PA2G4	proliferation-associated 2G4	47	39	38	36	160	27	34	36	29	47	29	18	39	26	26	38	8	8	14	5	14	12	5	8	9	20	24	28	27	99	0.92
BAZ1B	bromodomain adjacent to zinc finger domain 1B	149	74	58	56	337	27	24	44	36	58	24	56	32	34	74	149	10	5	14	9	2	5	55	14	11	3	5	8	6	22	0.92
RPS24	ribosomal protein S24	40	38	34	34	146	27	25	27	25	33	34	34	25	38	40	31	6	3	5	0	5	0	10	0	0	11	7	7	10	35	0.92
RPL7	ribosomal protein L7	38	37	33	33	141	27	37	31	33	38	26	13	23	20	33	29	9	7	8	6	19	23	9	6	5	20	20	26	25	91	0.91
ANXA2	annexin A2	51	44	29	28	152	27	20	15	10	25	24	28	19	29	51	44	20	18	6	0	11	10	4	16	28	21	24	21	20	86	0.92
PSMD1	proteasome 26S subunit, non-ATPase 1	44	40	27	23	134	27	23	40	44	19	8	7	9	11	9	5	0	0	0	0	0	3	0	0	0	5	7	3	5	20	0.92
LBR	lamin B receptor	53	52	43	42	190	27	33	40	36	37	38	52	42	29	43	53	20	24	11	0	9	9	29	17	18	25	28	30	27	110	0.92
ACLY	ATP citrate lyase	35	34	33	30	132	27	33	28	34	35	11	16	22	28	22	30	22	23	0	2	0	0	0	4	5	23	27	26	29	105	0.91
NUDC	nuclear distribution C, dynein complex regulator	106	79	56	49	290	27	37	22	24	56	27	21	20	17	79	106	44	49	24	13	29	30	4	20	13	41	42	38	39	160	0.92
SLC25A5	solute carrier family 25 member 5	59	52	44	42	197	27	36	38	35	42	52	44	28	31	35	59	17	27	19	9	21	16	20	16	16	59	58	57	62	236	0.91
SET	SET nuclear proto-oncogene	46	42	38	36	162	27	26	35	36	36	42	30	27	20	35	46	9	11	11	10	33	38	30	12	11	32	24	28	25	109	0.92
ACOT7	acyl-CoA thioesterase 7	27	25	13	11	76	27	25	11	10	2	4	7	5	7	13	8	7	11	0	0	0	0	0	0	0	29	32	33	33	127	0.87
MCM7	minichromosome maintenance complex component 7	77	66	51	45	239	27	34	66	51	77	45	28	37	26	25	24	11	10	7	0	13	10	12	0	0	47	52	46	50	195	0.92
WIPI2	WD repeat domain, phosphoinositide interacting 2	49	36	32	30	147	27	26	36	32	23	30	21	26	22	28	49	14	15	5	5	13	15	5	22	20	42	42	43	45	172	0.91
RSL1D1	ribosomal L1 domain containing 1	29	26	22	21	98	26	18	22	20	14	18	29	13	19	8	8	0	0	4	0	0	0	0	6	21	11	6	6	5	28	0.92
MYH9	myosin heavy chain 9	54	49	42	41	186	26	28	41	49	42	6	8	7	30	29	54	2	0	18	0	9	5	0	0	0	35	38	31	28	132	0.92
TBC1D15	TBC1 domain family member 15	42	40	38	30	150	26	29	42	40	38	15	17	29	23	30	27	0	16	6	16	11	5	0	13	8	24	31	26	34	115	0.91
PABPC1	poly(A) binding protein cytoplasmic 1	50	47	46	45	188	26	34	50	42	47	26	26	45	46	22	37	0	0	14	12	10	10	0	0	0	27	26	32	28	113	0.92
SSB	small RNA binding exonuclease protection factor La	45	34	27	26	132	25	13	24	23	16	34	26	21	20	27	45	4	2	0	0	6	8	7	6	5	21	25	21	19	86	0.91
PUF60	poly(U) binding splicing factor 60	78	56	37	33	204	25	37	33	32	56	21	23	11	13	78	8	12	15	3	7	2	5	20	9	8	12	11	8	6	37	0.92
DPYSL5	dihydropyrimidinase like 5	50	35	30	25	140	25	25	25	24	35	24	20	21	19	30	50	12	13	4	6	7	8	2	7	5	31	31	27	29	118	0.91
SUGP2	SURP and G-patch domain containing 2	54	37	35	27	153	25	19	37	35	24	18	27	20	17	21	54	0	0	6	2	0	0	7	5	10	10	13	13	11	47	0.92
NAP1L4	nucleosome assembly protein 1 like 4	30	29	25	23	107	25	29	23	19	17	13	9	13	3	30	22	7	6	5	3	14	15	4	0	6	23	23	26	30	102	0.9
HNRNPAB	heterogeneous nuclear ribonucleoprotein A/B	30	25	25	25	105	25	11	18	17	21	17	15	14	20	6	25	0	0	10	0	8	10	0	30	25	8	7	11	10	36	0.92
EIF4G3	eukaryotic translation initiation factor 4 gamma 3	46	42	40	38	166	25	26	40	38	46	24	18	25	28	20	42	13	12	0	21	2	0	0	0	0	17	17	15	23	72	0.92
MDC1	mediator of DNA damage checkpoint 1	140	45	44	36	265	24	44	33	26	45	18	35	16	36	32	140	9	8	10	9	0	0	18	35	28	0	0	0	0	0	#N/A
DDX39B	DExD-box helicase 39B	54	50	50	45	199	24	31	28	32	35	50	45	0	30	50	54	4	10	0	0	11	12	10	7	8	37	33	40	41	151	0.92
NUP62	nucleoporin 62	24	20	18	17	79	24	20	16	15	14	18	13	16	16	7	17	0	0	0	0	0	0	0	0	0	14	16	17	15	62	0.9
SF1	splicing factor 1	56	45	33	25	159	24	33	23	21	20	11	9	8	6	45	56	15	11	0	5	0	4	25	6	6	13	10	14	13	50	0.92
PHB	prohibitin	43	37	26	25	131	24	26	24	25	22	43	37	21	17	21	22	3	4	0	0	7	8	0	5	3	32	39	33	32	136	0.91
YARS	tyrosyl-tRNA synthetase 1	24	24	21	19	88	24	24	21	19	11	18	13	7	7	6	13	0	0	0	0	0	0	0	0	0	18	23	23	19	83	0.9
GNL3	G protein nucleolar 3	31	31	29	27	118	24	29	31	31	23	24	27	12	11	19	25	5	7	0	0	2	0	5	8	6	18	18	18	23	77	0.91
PRDX6	peroxiredoxin 6	45	41	38	35	159	24	19	32	26	35	25	38	29	41	18	45	18	22	6	6	6	7	6	13	11	43	35	36	29	143	0.91
VARS	valyl-tRNA synthetase 1	33	30	27	27	117	24	27	33	30	18	13	13	14	12	19	27	0	9	3	0	4	3	0	0	0	31	27	26	30	114	0.91
IFIT5	interferon induced protein with tetratricopeptide repeats 5	46	41	35	34	156	24	26	41	46	35	20	18	22	24	25	34	19	9	10	7	20	19	0	7	0	34	29	37	38	138	0.91
C22orf28	RNA 2',3'-cyclic phosphate and 5'-OH ligase	34	29	29	28	120	24	29	28	29	28	14	14	13	13	13	34	5	4	3	0	6	5	5	0	0	28	24	27	30	109	0.91
TOMM22	translocase of outer mitochondrial membrane 22	38	28	24	22	112	24	38	22	22	17	28	15	3	3	14	20	7	0	0	0	8	7	5	0	0	25	31	39	31	126	0.9
MTA1	metastasis associated 1	34	33	31	29	127	24	14	33	31	22	23	27	21	34	27	29	4	5	9	9	0	3	13	8	4	7	7	6	9	29	0.92
SLC25A13	solute carrier family 25 member 13	32	30	29	24	115	24	21	29	32	18	30	21	10	11	12	11	0	0	0	0	3	3	0	0	0	28	34	33	36	131	0.9
CLINT1	clathrin interactor 1	58	52	50	25	185	24	25	15	16	52	11	9	15	16	50	58	15	10	7	3	15	14	2	5	5	27	21	26	30	104	0.92
TMPO	thymopoietin	73	56	34	26	189	24	20	23	23	34	21	15	13	17	56	73	10	4	11	10	12	13	26	17	14	17	13	10	11	51	0.92
PDLIM1	PDZ and LIM domain 1	49	43	38	32	162	23	32	38	31	26	22	14	24	17	43	49	23	23	6	3	17	15	0	14	8	37	38	42	43	160	0.91
MARS	methionyl-tRNA synthetase 1	46	41	31	28	146	23	27	41	46	31	26	25	21	25	17	28	0	0	11	3	4	3	0	3	0	25	25	27	28	105	0.91
DNAJA3	DnaJ heat shock protein family (Hsp40) member A3	23	21	19	18	81	23	18	18	18	21	19	15	8	9	5	0	0	0	0	0	0	0	0	0	0	18	23	18	16	75	0.9
DDX39A	DExD-box helicase 39A	49	44	41	39	173	23	30	29	33	41	49	44	36	31	38	39	4	10	0	0	10	13	12	0	0	46	47	56	52	201	0.91
NUP88	nucleoporin 88	23	22	21	19	85	23	19	21	22	16	7	5	11	16	5	17	0	0	11	4	0	0	0	6	3	7	6	4	7	24	0.92
IPO5	importin 5	27	23	19	17	86	23	27	17	17	6	19	13	11	5	0	0	0	0	3	0	0	0	0	0	0	28	35	36	32	131	0.88
AP2B1	adaptor related protein complex 2 subunit beta 1	40	35	23	22	120	23	21	35	40	22	12	11	18	13	6	16	2	0	0	0	0	3	0	2	3	47	50	49	47	193	0.89
2021-09-02	0	47	39	32	31	149	23	24	30	29	47	28	32	31	28	23	39	7	7	10	10	7	10	0	11	11	24	21	31	28	104	0.91
SNRPA1	small nuclear ribonucleoprotein polypeptide A'	83	54	37	31	205	23	15	31	27	37	22	27	26	21	54	83	11	9	11	9	9	8	12	11	14	18	16	16	14	64	0.92
GAPVD1	GTPase activating protein and VPS9 domains 1	71	63	52	48	234	23	35	48	52	71	23	20	28	26	39	63	0	0	6	3	7	7	0	0	0	34	45	39	41	159	0.92
RRP1B	ribosomal RNA processing 1B	26	24	24	23	97	23	26	11	8	23	14	24	6	6	14	24	0	0	0	0	0	0	0	0	0	6	0	3	5	14	0.92
HNRNPD	heterogeneous nuclear ribonucleoprotein D	28	26	25	25	104	23	19	24	24	28	22	26	17	24	21	25	16	8	15	11	17	17	5	25	25	21	21	22	19	83	0.91
PPP2R2A	protein phosphatase 2 regulatory subunit Balpha	31	29	23	21	104	23	21	29	31	21	19	14	14	15	18	10	17	10	6	0	3	3	4	0	0	82	78	94	72	326	0
NSUN2	NOP2/Sun RNA methyltransferase 2	32	29	27	25	113	23	25	24	27	20	32	17	11	17	24	29	0	0	0	0	3	0	5	0	0	18	23	18	21	80	0.91
IGF2BP1	insulin like growth factor 2 mRNA binding protein 1	46	45	37	36	164	23	36	20	19	46	34	27	18	15	37	45	14	0	8	12	9	11	2	11	11	16	18	19	14	67	0.92
RPL5	ribosomal protein L5	40	37	30	29	136	22	23	29	30	40	17	14	13	13	26	37	9	10	10	3	12	12	27	12	22	15	11	16	13	55	0.92
KIAA1274	phosphatase domain containing paladin 1	46	30	30	22	128	22	30	18	13	12	8	9	10	6	30	46	0	0	0	0	0	0	0	0	0	25	24	26	23	98	0.91
RCC2	regulator of chromosome condensation 2	39	30	28	23	120	22	16	20	17	30	23	20	9	17	28	39	13	15	4	0	3	0	12	0	3	21	18	28	22	89	0.91
ANKRD17	ankyrin repeat domain 17	47	36	32	30	145	22	30	36	27	32	20	16	15	20	22	47	8	7	5	6	11	6	0	0	0	32	35	43	30	140	0.91
RPL7A	ribosomal protein L7a	38	34	31	28	131	22	34	28	31	38	20	18	16	16	19	23	9	9	22	8	17	13	9	15	8	24	24	21	23	92	0.91
HNRNPL	heterogeneous nuclear ribonucleoprotein L	68	57	42	40	207	22	40	25	31	42	21	31	26	20	22	68	25	20	20	16	9	10	11	57	35	20	23	19	22	84	0.92
EIF4A3	eukaryotic translation initiation factor 4A3	38	27	26	24	115	22	20	20	16	27	38	24	19	9	16	26	5	0	0	0	3	6	0	4	5	40	39	47	34	160	0.89
SH3GLB2	SH3 domain containing GRB2 like, endophilin B2	30	22	17	13	82	22	30	11	13	0	13	11	17	9	5	4	0	0	8	0	0	0	0	0	0	3	7	7	9	26	0.91
RPL15	ribosomal protein L15	41	30	26	26	123	22	24	26	26	41	30	26	26	19	20	26	6	15	14	10	8	13	4	14	4	16	15	12	16	59	0.92
SMEK1	protein phosphatase 4 regulatory subunit 3A	54	48	28	24	154	22	15	24	22	16	23	15	19	15	54	48	2	3	0	0	0	0	28	0	0	10	12	12	11	45	0.92
KDM3B	lysine demethylase 3B	40	33	32	31	136	22	29	40	31	33	12	10	21	23	22	32	4	9	0	6	0	0	13	0	0	0	0	0	4	4	0.92
DVL2	dishevelled segment polarity protein 2	39	36	34	34	143	22	29	39	34	36	34	25	17	16	17	23	3	5	9	15	3	0	7	3	5	56	53	43	49	201	0.9
STAT1	signal transducer and activator of transcription 1	84	69	49	31	233	22	19	24	31	49	19	12	18	24	69	84	0	0	0	0	3	2	0	0	0	17	19	24	23	83	0.92
TOX4	TOX high mobility group box family member 4	80	73	42	38	233	22	29	38	34	73	29	42	33	26	37	80	14	14	13	0	11	11	21	21	26	6	9	6	4	25	0.92
CHERP	calcium homeostasis endoplasmic reticulum protein	45	29	29	29	132	21	19	29	29	29	14	19	17	14	20	45	2	0	7	7	4	4	16	5	0	8	7	5	8	28	0.92
NOLC1	nucleolar and coiled-body phosphoprotein 1	21	21	20	20	82	21	20	21	20	5	2	3	0	3	7	11	0	0	0	4	0	0	18	3	6	6	8	5	6	25	0.91
SURF4	surfeit 4	23	22	22	21	88	21	22	17	21	6	17	23	22	19	12	0	3	0	0	0	0	0	7	0	6	24	23	18	21	86	0.9
COPB1	COPI coat complex subunit beta 1	37	31	30	25	123	21	25	31	30	24	37	22	24	19	20	21	0	5	0	0	8	7	0	2	0	36	44	47	39	166	0.9
DBT	dihydrolipoamide branched chain transacylase E2	46	27	21	18	112	21	27	2	0	46	18	12	9	8	0	0	0	0	0	0	0	0	0	0	0	0	0	0	0	0	#N/A
XPO1	exportin 1	37	35	32	24	128	21	14	32	37	6	35	24	15	6	5	7	0	2	0	0	0	0	0	0	0	41	36	43	44	164	0.9
SMC3	structural maintenance of chromosomes 3	35	27	23	22	107	21	21	16	22	23	27	19	16	22	10	35	0	0	0	0	2	0	0	0	0	11	12	10	15	48	0.91
NAMPT	nicotinamide phosphoribosyltransferase	36	35	33	21	125	21	21	35	36	10	33	20	8	6	4	4	0	0	0	0	0	0	0	0	0	27	25	26	31	109	0.91
SART3	spliceosome associated factor 3, U4/U6 recycling protein	48	42	27	25	142	21	22	25	25	42	14	18	23	22	27	48	10	6	4	6	3	0	15	0	0	6	5	4	6	21	0.92
ASCC3	activating signal cointegrator 1 complex subunit 3	58	54	43	23	178	21	21	54	58	43	11	7	23	16	4	20	0	0	0	0	0	0	0	0	0	36	33	35	33	137	0.92
HNRNPC	heterogeneous nuclear ribonucleoprotein C	88	81	39	38	246	21	23	26	21	39	33	38	22	26	9	38	0	0	5	0	12	13	0	88	81	22	21	18	22	83	0.92
2021-09-09	0	38	33	32	29	132	21	22	32	33	38	10	15	18	23	24	29	5	3	9	2	4	4	0	0	0	16	18	18	20	72	0.92
DCTN1	dynactin subunit 1	51	44	29	25	149	21	19	44	51	25	7	12	11	9	20	29	0	0	0	0	0	0	0	0	0	10	10	11	12	43	0.92
ECD	ecdysoneless cell cycle regulator	44	36	35	31	146	21	11	44	36	24	6	3	21	16	31	35	2	4	3	0	2	0	0	0	0	26	30	34	36	126	0.91
EIF4G2	eukaryotic translation initiation factor 4 gamma 2	72	58	49	31	210	21	31	26	24	49	15	8	14	17	58	72	3	0	0	3	5	4	0	2	0	31	35	39	34	139	0.92
RPL17	ribosomal protein L17	42	32	29	27	130	21	20	24	25	32	27	42	27	29	7	15	0	4	8	0	13	12	10	0	9	25	22	24	28	99	0.91
ATP5C1	ATP synthase F1 subunit gamma	37	37	31	28	133	21	15	28	31	20	37	37	18	19	11	20	9	3	0	0	7	5	9	6	8	35	30	43	32	140	0.91
HNRNPH2	heterogeneous nuclear ribonucleoprotein H2	23	21	21	19	84	21	17	21	19	0	0	0	0	15	16	0	11	10	0	0	0	0	0	12	23	23	25	22	26	96	0.89
KLC1	kinesin light chain 1	40	31	30	28	129	20	28	25	18	40	28	26	31	30	27	23	4	4	5	0	4	4	0	0	0	11	10	10	10	41	0.92
FBL	fibrillarin	34	31	24	23	112	20	16	15	13	34	24	23	7	15	11	31	0	7	7	3	6	11	9	17	9	18	23	19	13	73	0.91
KHSRP	KH-type splicing regulatory protein	67	45	37	29	178	20	24	12	14	26	20	15	10	10	45	67	25	29	9	6	11	12	37	10	7	14	22	14	17	67	0.92
CAP1	cyclase associated actin cytoskeleton regulatory protein 1	24	22	21	20	87	20	22	21	24	8	4	3	5	4	14	7	0	5	3	0	0	0	0	0	0	10	7	8	9	34	0.91
DBNL	drebrin like	57	55	30	21	163	20	18	15	12	30	21	10	12	7	57	55	13	13	2	2	6	7	0	0	0	28	28	33	26	115	0.92
RPN2	ribophorin II	38	36	33	33	140	20	22	33	36	17	33	38	10	16	7	4	0	0	0	0	7	4	0	2	8	24	28	29	34	115	0.91
ALYREF	Aly/REF export factor	27	24	22	21	94	20	22	20	19	27	21	16	12	15	15	24	0	0	7	0	6	4	0	11	11	20	19	14	20	73	0.91
RPS16	ribosomal protein S16	37	28	28	27	120	20	16	22	20	37	25	24	14	13	15	27	0	0	6	6	28	28	11	11	9	18	22	24	22	86	0.91
VDAC1	voltage dependent anion channel 1	39	35	32	28	134	20	23	21	19	22	39	35	18	13	28	32	0	0	0	0	5	0	0	0	0	27	28	33	28	116	0.91
TIMM50	translocase of inner mitochondrial membrane 50	24	24	23	22	93	20	24	24	23	12	18	22	15	10	16	18	10	13	0	3	10	10	4	6	0	31	33	28	29	121	0.89
DNAJB1	DnaJ heat shock protein family (Hsp40) member B1	86	42	21	21	170	20	21	14	14	20	17	8	16	15	42	86	21	12	3	0	5	4	12	3	0	29	26	30	32	117	0.92
SF3B2	splicing factor 3b subunit 2	66	39	33	28	166	20	25	28	19	39	15	17	9	18	12	66	5	4	16	9	8	7	33	7	8	10	8	8	13	39	0.92
XPOT	exportin for tRNA	31	29	26	20	106	20	26	29	31	10	11	9	4	6	10	4	0	0	0	0	0	0	0	0	0	25	27	22	23	97	0.91
BRD4	bromodomain containing 4	39	35	33	31	138	20	15	33	35	31	31	39	25	25	10	21	16	11	10	12	4	5	23	12	11	0	0	0	0	0	#N/A
SLC25A11	solute carrier family 25 member 11	43	32	27	24	126	20	20	22	24	27	32	43	18	19	7	14	5	8	4	3	6	8	4	0	0	35	34	29	35	133	0.91
SKA3	spindle and kinetochore associated complex subunit 3	34	28	24	20	106	20	19	19	20	24	10	7	11	13	28	34	0	3	4	3	0	0	0	0	0	22	23	24	21	90	0.91
PGAM5	PGAM family member 5, mitochondrial serine/threonine protein phosphatase	45	21	20	18	104	20	17	18	21	45	7	12	13	14	8	11	0	0	0	0	6	4	0	0	0	10	11	13	9	43	0.91
DPYSL3	dihydropyrimidinase like 3	102	59	39	32	232	20	26	20	29	39	32	27	24	19	59	102	7	7	4	0	6	6	0	0	0	27	30	29	38	124	0.92
ABCD3	ATP binding cassette subfamily D member 3	26	25	25	25	101	20	25	26	25	23	25	23	17	13	25	20	4	2	7	0	6	9	4	0	0	24	25	26	24	99	0.9
RBM14	RNA binding motif protein 14	33	20	20	16	89	20	20	16	14	33	15	11	9	6	3	8	0	0	0	3	0	0	0	0	0	19	21	17	16	73	0.9
IRAK1	interleukin 1 receptor associated kinase 1	31	26	25	22	104	20	22	31	22	19	17	14	11	15	25	26	0	0	0	0	0	3	0	0	0	30	29	35	29	123	0.9
THOC2	THO complex 2	60	42	42	35	179	19	26	42	35	28	32	42	29	32	25	60	0	0	5	3	7	6	6	0	6	11	13	12	13	49	0.92
RPS15A	ribosomal protein S15a	48	39	37	33	157	19	22	39	33	25	37	48	28	22	18	9	4	7	3	7	6	7	9	0	0	40	44	41	44	169	0.91
DDX6	DEAD-box helicase 6	32	31	31	26	120	19	24	31	31	21	12	7	12	11	32	26	9	13	10	9	5	5	0	0	4	33	34	35	37	139	0.9
VDAC3	voltage dependent anion channel 3	34	32	31	26	123	19	21	23	19	32	34	31	25	17	22	26	4	5	5	4	0	9	5	7	8	41	31	40	35	147	0.9
PSMC3	proteasome 26S subunit, ATPase 3	40	37	22	19	118	19	22	40	37	19	12	7	9	14	5	15	0	3	0	0	3	0	0	0	0	14	16	16	15	61	0.91
NUP153	nucleoporin 153	60	44	33	28	165	19	25	28	28	44	18	33	15	18	18	60	5	4	24	16	0	0	19	0	3	4	4	3	3	14	0.92
PSMD3	proteasome 26S subunit, non-ATPase 3	40	33	30	27	130	19	21	21	24	40	27	30	16	15	25	33	0	0	5	4	14	13	14	3	0	28	22	29	29	108	0.91
YTHDC2	YTH domain containing 2	52	43	23	22	140	19	23	22	22	16	16	18	12	7	43	52	0	0	0	0	0	0	0	0	0	21	20	22	24	87	0.91
WAPAL	WAPL cohesin release factor	52	34	32	26	144	19	17	25	26	32	8	7	12	6	34	52	11	6	6	10	0	0	7	0	0	3	3	4	4	14	0.92
GMPS	guanine monophosphate synthase	36	29	25	23	113	19	17	29	23	12	13	8	9	11	36	25	6	14	3	0	0	3	9	0	0	20	25	22	20	87	0.91
DARS	aspartyl-tRNA synthetase 1	50	28	27	25	130	19	14	27	25	50	19	10	12	12	11	28	0	0	8	7	5	4	2	0	0	16	18	16	12	62	0.92
HNRNPA0	heterogeneous nuclear ribonucleoprotein A0	27	23	22	21	93	19	17	15	19	21	23	27	15	14	17	22	8	6	6	0	4	3	0	18	18	13	14	15	13	55	0.91
ECH1	enoyl-CoA hydratase 1	21	20	19	15	75	19	15	21	20	14	14	10	6	7	0	0	0	0	0	0	0	0	0	0	0	3	3	5	5	16	0.92
PHF3	PHD finger protein 3	19	19	16	14	68	19	10	16	14	9	0	5	3	7	8	19	0	0	0	0	0	0	0	0	0	3	0	0	0	3	0.92
PCBP1	poly(rC) binding protein 1	45	33	27	27	132	19	15	27	27	33	17	15	9	12	27	45	8	7	0	0	4	3	6	14	14	19	25	35	29	108	0.91
HNRNPR	heterogeneous nuclear ribonucleoprotein R	45	38	22	22	127	19	15	17	14	22	11	19	13	9	22	22	0	0	4	0	6	3	4	45	38	5	6	6	6	23	0.92
ZFYVE16	zinc finger FYVE-type containing 16	43	42	41	22	148	19	14	41	42	43	5	8	22	17	9	14	0	0	0	0	4	5	0	0	4	15	12	13	17	57	0.92
WDR44	WD repeat domain 44	65	39	27	22	153	19	22	11	16	39	7	4	11	8	27	65	0	0	0	0	0	0	0	0	0	8	10	7	10	35	0.92
PDLIM5	PDZ and LIM domain 5	68	41	34	20	163	19	17	17	20	41	19	12	19	13	34	68	8	9	0	0	0	8	0	0	0	37	30	37	38	142	0.91
ANKHD1-EIF4EBP3	ANKHD1-EIF4EBP3 readthrough	30	29	25	24	108	19	25	24	29	18	14	14	10	10	19	30	6	0	2	0	0	0	0	0	0	20	25	26	21	92	0.91
RPLP2	ribosomal protein lateral stalk subunit P2	72	35	29	27	163	19	21	27	25	35	19	19	18	21	29	72	13	7	2	3	23	20	12	15	13	19	21	19	17	76	0.92
YWHAE	tyrosine 3-monooxygenase/tryptophan 5-monooxygenase activation protein epsilon	32	30	30	28	120	19	13	15	13	17	8	13	6	9	26	27	30	32	30	16	4	6	4	28	27	222	239	229	240	930	0
ABCE1	ATP binding cassette subfamily E member 1	29	27	24	23	103	18	10	29	27	17	14	14	8	12	23	24	0	5	0	0	5	4	0	0	0	21	20	19	20	80	0.91
SNRPN	small nuclear ribonucleoprotein polypeptide N	18	18	16	13	65	18	18	12	12	13	12	13	11	9	11	16	0	0	10	0	5	4	11	7	0	6	7	5	5	23	0.92
ANKS1A	ankyrin repeat and sterile alpha motif domain containing 1A	47	31	28	23	129	18	18	21	23	28	18	11	21	15	31	47	6	6	0	0	3	0	0	0	0	32	31	26	27	116	0.91
CAD	carbamoyl-phosphate synthetase 2, aspartate transcarbamylase, and dihydroorotase	39	36	28	28	131	18	28	39	36	21	27	28	27	17	3	5	0	0	2	0	0	2	0	0	0	55	52	59	49	215	0.89
MCM5	minichromosome maintenance complex component 5	23	22	18	18	81	18	13	23	22	18	10	10	14	12	12	3	0	0	0	0	0	0	0	3	0	26	26	24	20	96	0.89
DST	dystonin	75	56	47	32	210	18	15	56	47	75	8	15	30	32	3	17	0	0	0	0	0	0	0	0	0	26	29	23	24	102	0.92
ENAH	ENAH actin regulator	18	15	15	14	62	18	15	11	12	14	4	2	3	4	11	15	2	0	0	0	0	0	0	0	0	4	6	7	7	24	0.9
RPN1	ribophorin I	25	24	22	21	92	18	21	18	19	14	22	25	17	16	13	24	0	0	0	0	7	9	0	0	0	41	50	51	50	192	0.81
FARSA	phenylalanyl-tRNA synthetase subunit alpha	21	21	19	19	80	18	19	15	16	10	21	21	11	12	14	19	0	0	0	0	7	6	0	0	0	21	24	16	21	82	0.89
RPS14	ribosomal protein S14	26	22	22	21	91	18	17	17	15	26	22	22	15	13	16	21	8	9	9	6	13	11	14	6	2	21	27	28	29	105	0.9
ADAR	adenosine deaminase RNA specific	66	40	30	28	164	18	22	19	23	22	28	40	12	14	30	66	5	5	2	0	3	2	14	0	0	11	14	14	14	53	0.92
SLC1A5	solute carrier family 1 member 5	30	18	18	16	82	18	18	14	14	11	12	15	3	7	16	30	8	0	0	0	5	4	7	0	0	16	19	25	18	78	0.89
BCLAF1	BCL2 associated transcription factor 1	84	44	30	24	182	18	13	19	20	30	12	21	11	15	8	84	13	24	14	8	5	8	44	21	17	7	8	9	5	29	0.92
ABCF1	ATP binding cassette subfamily F member 1	61	32	22	20	135	17	18	19	15	22	8	20	15	11	32	61	9	0	3	5	0	3	0	8	6	12	10	10	13	45	0.92
PPA1	inorganic pyrophosphatase 1	47	44	34	26	151	17	19	47	44	26	34	26	8	6	10	24	5	6	0	2	6	7	4	0	0	43	44	52	51	190	0.91
UTRN	utrophin	72	66	51	40	229	17	20	72	66	51	19	28	24	40	5	38	0	0	7	0	0	0	0	0	0	27	25	19	28	99	0.92
PTPLAD1	3-hydroxyacyl-CoA dehydratase 3	66	48	48	42	204	17	23	21	25	14	48	66	48	42	11	18	9	12	7	10	17	16	0	9	15	47	45	37	43	172	0.92
ADNP	activity dependent neuroprotector homeobox	34	26	25	23	108	17	14	21	23	26	8	15	25	15	11	34	4	0	7	0	3	2	15	6	0	3	5	3	3	14	0.92
COPA	COPI coat complex subunit alpha	24	22	22	21	89	17	22	24	21	22	2	4	10	10	16	20	0	0	0	0	0	0	0	0	0	17	14	24	21	76	0.9
RANBP3	RAN binding protein 3	108	54	40	32	234	17	20	32	27	40	28	13	17	14	30	108	32	28	23	9	20	21	54	8	18	17	23	23	25	88	0.92
HDAC2	histone deacetylase 2	24	23	21	17	85	17	8	14	16	17	14	21	0	8	23	24	0	5	10	6	0	0	11	3	10	5	0	0	5	10	0.92
HAUS6	HAUS augmin like complex subunit 6	42	38	30	24	134	17	21	38	30	42	13	8	15	21	11	24	0	0	0	0	2	0	0	0	0	27	28	26	26	107	0.91
EIF3I	eukaryotic translation initiation factor 3 subunit I	37	23	22	21	103	17	21	18	20	23	7	5	12	13	37	22	5	5	4	0	5	4	0	0	2	16	12	22	17	67	0.91
DDX42	DEAD-box helicase 42	144	91	45	30	310	17	23	27	25	45	28	30	15	23	91	144	12	14	4	6	2	0	30	13	5	11	8	11	9	39	0.92
EDC4	enhancer of mRNA decapping 4	48	48	42	37	175	17	25	42	37	48	12	22	18	20	12	48	0	0	6	0	0	0	0	3	9	21	27	25	23	96	0.92
DRG1	developmentally regulated GTP binding protein 1	46	29	25	19	119	17	13	17	19	25	14	7	12	13	29	46	5	0	12	14	9	12	0	0	0	18	20	20	19	77	0.91
PFKL	phosphofructokinase, liver type	24	22	20	18	84	17	16	22	20	11	24	18	16	12	6	6	0	0	4	0	0	0	0	0	0	22	27	24	29	102	0.89
CFL1	cofilin 1	38	32	29	27	126	17	27	29	32	25	38	25	20	13	13	25	16	19	0	0	0	0	0	8	7	41	35	44	43	163	0.9
EIF2A	eukaryotic translation initiation factor 2A	42	29	23	18	112	17	18	13	7	23	7	6	12	9	29	42	2	3	0	0	4	3	0	0	0	13	10	7	16	46	0.91
TRIM25	tripartite motif containing 25	41	33	22	21	117	17	16	22	19	33	9	16	14	15	21	41	4	0	0	0	4	5	0	0	0	19	18	24	20	81	0.91
CPSF3	cleavage and polyadenylation specific factor 3	45	31	30	29	135	17	22	26	31	45	10	8	5	12	29	30	2	2	2	0	3	0	0	0	0	14	21	20	17	72	0.92
ELP4	elongator acetyltransferase complex subunit 4	36	36	18	17	107	17	4	36	36	9	12	10	16	17	9	18	14	9	4	4	3	4	0	0	0	18	23	19	20	80	0.91
PFKP	phosphofructokinase, platelet	33	24	19	18	94	17	19	15	15	18	33	13	8	12	11	24	3	0	0	0	4	3	6	0	0	22	24	19	24	89	0.9
ACTN4	actinin alpha 4	41	38	31	31	141	17	24	27	31	38	27	24	16	23	41	31	6	5	3	5	5	9	0	9	11	42	38	40	39	159	0.91
DBN1	drebrin 1	46	32	25	24	127	17	13	25	24	32	9	17	13	19	18	46	10	9	7	0	2	4	0	5	0	14	20	8	16	58	0.91
ILF3	interleukin enhancer binding factor 3	47	37	33	29	146	17	33	25	21	23	29	24	22	22	13	28	0	0	4	7	0	0	0	37	47	16	19	13	17	65	0.92
RPAP3	RNA polymerase II associated protein 3	50	49	46	30	175	17	27	27	29	49	21	13	30	25	46	50	3	0	3	3	3	5	0	0	2	35	37	31	34	137	0.92
SCRIB	scribble planar cell polarity protein	36	30	29	21	116	17	14	29	30	21	12	15	16	15	14	36	0	0	0	3	0	0	0	0	0	21	30	21	26	98	0.91
MCM3	minichromosome maintenance complex component 3	25	22	20	19	86	17	11	18	22	20	16	8	11	19	17	25	9	8	0	0	0	0	0	2	0	20	21	22	26	89	0.9
ACTR1A	actin related protein 1A	35	35	17	17	104	17	11	35	35	17	14	10	14	13	9	11	0	0	3	3	0	0	0	0	0	15	13	12	11	51	0.91
SF3A1	splicing factor 3a subunit 1	36	29	26	25	116	17	17	21	25	29	12	14	11	22	26	36	5	5	17	9	12	9	11	5	3	14	7	6	10	37	0.92
FXR1	FMR1 autosomal homolog 1	24	21	17	17	79	17	17	15	13	24	5	4	13	8	8	21	8	0	0	0	11	11	0	0	0	18	18	20	18	74	0.9
HDAC1	histone deacetylase 1	25	25	21	16	87	16	16	25	25	21	8	6	14	15	0	0	4	5	0	0	5	3	15	12	9	4	6	9	4	23	0.92
CPSF6	cleavage and polyadenylation specific factor 6	72	29	27	25	153	16	24	21	21	27	16	15	14	15	29	72	13	23	8	4	8	9	25	8	8	11	12	12	6	41	0.92
FTSJ3	FtsJ RNA 2'-O-methyltransferase 3	55	43	38	30	166	16	14	25	24	23	30	38	11	14	43	55	0	0	0	0	3	3	28	6	6	7	12	10	12	41	0.92
DDX47	DEAD-box helicase 47	16	14	14	12	56	16	14	10	9	8	14	12	5	0	9	4	0	0	0	0	0	0	0	0	0	10	13	11	11	45	0.89
HN1L	Jupiter microtubule associated homolog 2	32	30	26	19	107	16	13	15	15	30	10	6	6	9	26	32	18	19	5	3	12	10	9	6	0	17	21	17	18	73	0.91
MTDH	metadherin	59	28	26	25	138	16	10	15	17	26	17	28	20	18	25	59	0	0	4	3	3	0	0	0	0	2	0	0	3	5	0.92
TTC28	tetratricopeptide repeat domain 28	50	49	25	22	146	16	20	50	49	25	6	4	15	22	5	17	0	0	0	0	0	0	0	0	0	28	22	24	18	92	0.91
BAZ1A	bromodomain adjacent to zinc finger domain 1A	43	28	26	22	119	16	7	28	22	20	7	17	21	26	19	43	0	2	0	0	0	0	6	0	0	0	0	0	3	3	0.92
EIF3B	eukaryotic translation initiation factor 3 subunit B	51	45	43	35	174	16	24	43	35	51	20	23	30	26	27	45	0	0	5	0	5	4	0	0	0	34	29	27	25	115	0.92
EIF3E	eukaryotic translation initiation factor 3 subunit E	30	28	16	16	90	16	12	30	28	16	11	9	16	14	9	6	0	0	0	0	0	0	0	0	0	19	18	17	18	72	0.9
HSP90B1	heat shock protein 90 beta family member 1	25	25	21	16	87	16	25	12	14	12	25	21	13	13	3	4	0	0	0	0	0	0	0	0	0	14	13	13	7	47	0.91
EMD	emerin	25	24	16	12	77	16	11	9	12	10	7	4	6	5	24	25	0	4	5	0	6	3	10	0	7	8	11	11	11	41	0.9
ETF1	eukaryotic translation termination factor 1	36	32	31	27	126	16	27	32	25	36	26	17	18	13	15	31	7	2	0	0	10	12	0	0	0	22	22	28	28	100	0.91
PKN2	protein kinase N2	24	23	18	16	81	16	13	14	11	24	4	3	2	5	18	23	0	0	0	0	0	0	0	0	0	16	14	22	26	78	0.89
CDC37	cell division cycle 37, HSP90 cochaperone	22	18	16	12	68	16	12	6	7	5	0	0	0	0	22	18	6	7	0	0	0	0	0	0	0	14	20	17	20	71	0.89
UBFD1	ubiquitin family domain containing 1	45	18	16	16	95	16	15	18	15	45	15	10	12	7	16	12	2	0	4	6	7	5	0	7	0	5	3	4	6	18	0.92
MGEA5	O-GlcNAcase	16	16	14	13	59	16	11	14	12	13	7	7	6	8	7	16	0	2	0	0	0	0	0	0	0	5	8	4	9	26	0.9
CHMP5	charged multivesicular body protein 5	50	32	16	16	114	16	15	14	16	7	0	0	3	7	32	50	7	6	0	0	0	0	0	0	0	10	10	12	15	47	0.91
SHMT2	serine hydroxymethyltransferase 2	25	16	13	13	67	16	13	11	8	8	13	25	7	6	9	7	0	0	0	0	0	0	0	0	0	4	4	0	8	16	0.9
PSMC2	proteasome 26S subunit, ATPase 2	38	37	34	32	141	16	20	34	32	38	13	15	16	20	26	37	0	0	5	0	12	12	0	0	0	12	16	10	17	55	0.92
PABPC4	poly(A) binding protein cytoplasmic 4	30	26	21	20	97	16	16	20	19	30	14	10	21	20	17	26	0	4	11	0	0	4	0	0	0	13	11	11	14	49	0.91
HSD17B10	hydroxysteroid 17-beta dehydrogenase 10	23	21	19	16	79	16	19	23	21	15	13	13	9	3	3	7	9	13	0	0	3	4	0	0	0	25	28	26	20	99	0.89
CANX	calnexin	26	24	20	15	85	15	20	8	6	11	26	24	14	15	12	14	2	2	0	0	0	0	0	0	0	13	12	12	14	51	0.91
CDC5L	cell division cycle 5 like	57	38	29	27	151	15	22	27	15	38	13	20	7	15	29	57	5	0	8	0	0	0	4	5	0	10	9	9	12	40	0.92
CUL4B	cullin 4B	41	22	21	19	103	15	15	22	21	19	4	15	14	6	18	41	0	2	0	0	0	2	3	0	0	0	11	10	7	28	0.91
WDR11	WD repeat domain 11	43	39	32	31	145	15	17	32	26	39	19	17	22	23	31	43	0	0	0	3	3	6	0	0	0	15	20	18	16	69	0.92
PCM1	pericentriolar material 1	88	45	42	38	213	15	14	38	36	88	13	29	23	45	13	42	0	0	16	2	6	4	0	0	0	25	24	26	27	102	0.92
PRRC2A	proline rich coiled-coil 2A	32	30	20	18	100	15	13	20	18	30	4	7	9	9	17	32	0	0	4	0	3	0	0	0	4	5	3	7	6	21	0.92
DNMT1	DNA methyltransferase 1	18	15	15	15	63	15	15	14	10	6	9	6	7	12	18	15	0	0	2	0	4	4	0	0	0	17	13	11	14	55	0.89
HYOU1	hypoxia up-regulated 1	15	14	14	9	52	15	9	14	14	2	5	5	2	0	0	0	0	0	0	0	0	0	0	0	0	14	18	11	19	62	0.86
PEX5	peroxisomal biogenesis factor 5	27	20	19	16	82	15	12	20	27	19	13	16	8	15	14	12	0	0	5	5	0	0	0	0	0	21	17	13	14	65	0.9
SYAP1	synapse associated protein 1	43	30	25	23	121	15	12	23	25	22	10	7	9	9	30	43	0	2	4	3	4	5	0	0	0	13	14	14	10	51	0.92
TPX2	TPX2 microtubule nucleation factor	134	78	76	36	324	15	8	8	7	25	28	36	16	10	35	134	76	78	10	11	4	5	27	0	0	0	0	0	0	0	#N/A
UBAP2	ubiquitin associated protein 2	30	28	22	22	102	15	20	22	22	28	5	2	12	12	17	30	0	2	0	0	5	0	0	0	0	13	14	21	12	60	0.91
SNRNP70	small nuclear ribonucleoprotein U1 subunit 70	51	29	22	17	119	15	17	14	12	29	9	6	9	8	22	51	0	0	0	0	0	0	4	0	0	7	6	6	6	25	0.92
MCM4	minichromosome maintenance complex component 4	48	43	39	34	164	15	18	39	34	48	29	24	23	13	29	43	0	7	3	2	9	6	7	0	0	37	31	36	32	136	0.92
CNN3	calponin 3	55	38	28	27	148	15	15	28	27	19	17	14	9	12	38	55	15	11	6	3	12	9	0	0	0	56	63	64	63	246	0.9
EEF1G	eukaryotic translation elongation factor 1 gamma	36	35	35	34	140	15	15	35	28	35	31	26	34	26	22	36	4	7	19	9	7	7	0	10	13	30	32	30	34	126	0.91
USP14	ubiquitin specific peptidase 14	80	43	31	22	176	15	22	17	17	31	9	10	10	12	43	80	8	4	4	3	5	6	0	0	0	29	31	35	32	127	0.92
PDAP1	PDGFA associated protein 1	54	40	25	20	139	15	13	13	12	25	12	9	8	6	40	54	16	20	8	0	14	19	8	8	5	20	19	22	17	78	0.92
CPVL	carboxypeptidase vitellogenic like	30	28	23	23	104	15	13	12	16	23	21	23	30	28	5	12	0	0	0	0	0	0	0	0	0	18	12	14	13	57	0.91
TUBB4B	tubulin beta 4B class IVb	42	41	25	22	130	15	3	0	17	14	42	41	22	12	25	0	8	7	0	0	0	0	11	0	0	18	19	18	0	55	0.91
SLC25A6	solute carrier family 25 member 6	32	21	19	19	91	15	17	19	17	11	21	19	14	12	16	32	0	0	0	0	0	0	0	0	7	19	18	16	15	68	0.9
SFXN1	sideroflexin 1	29	25	24	21	99	15	21	21	29	15	24	18	5	2	12	25	0	0	0	0	4	3	4	0	0	25	26	21	28	100	0.9
DIDO1	death inducer-obliterator 1	36	32	29	26	123	15	15	36	29	24	21	32	22	23	10	26	0	4	5	0	0	0	0	0	0	0	0	0	3	3	0.92
RBBP7	RB binding protein 7, chromatin remodeling factor	21	20	19	15	75	15	12	19	15	20	7	11	9	11	6	21	9	6	4	13	3	0	10	0	0	2	3	8	2	15	0.92
RPS3A	ribosomal protein S3A	60	53	40	22	175	15	22	17	20	40	21	18	16	10	53	60	8	13	5	0	17	14	9	5	0	22	26	27	22	97	0.92
TJP1	tight junction protein 1	66	58	35	33	192	14	11	35	31	66	17	16	29	33	30	58	0	0	8	0	6	8	0	3	3	58	55	56	58	227	0.91
ZNF318	zinc finger protein 318	34	27	25	24	110	14	12	24	24	27	10	14	16	25	6	34	0	0	4	3	0	0	3	0	0	0	0	3	3	6	0.92
DDX54	DEAD-box helicase 54	20	19	14	10	63	14	7	20	19	6	7	10	0	4	0	2	0	0	0	0	0	0	0	0	0	8	10	11	9	38	0.9
LCP1	lymphocyte cytosolic protein 1	69	22	20	16	127	14	22	16	20	12	8	5	10	14	69	0	13	10	0	3	3	5	0	0	0	24	31	18	31	104	0.91
RPL23A	ribosomal protein L23a	27	25	20	14	86	14	14	12	12	27	7	5	0	0	20	25	4	0	5	4	5	6	6	0	8	6	6	7	8	27	0.92
CKAP4	cytoskeleton associated protein 4	20	19	18	16	73	14	16	20	19	18	13	15	5	11	13	9	0	0	0	0	0	0	0	0	0	12	10	7	6	35	0.9
GPATCH1	G-patch domain containing 1	54	29	28	26	137	14	11	28	29	18	4	4	10	11	26	54	0	0	0	0	6	5	0	0	0	66	67	68	66	267	0.89
LUZP1	leucine zipper protein 1	29	29	16	15	89	14	12	16	14	29	4	3	15	12	14	29	0	0	4	0	4	0	0	0	0	11	9	8	7	35	0.91
NEK9	NIMA related kinase 9	31	25	23	20	99	14	17	23	19	31	20	17	25	20	13	10	0	0	7	3	3	0	0	0	0	16	12	20	11	59	0.91
UBA1	ubiquitin like modifier activating enzyme 1	39	32	28	27	126	14	18	18	19	9	11	7	8	11	32	39	27	28	0	0	0	0	2	0	0	7	15	9	15	46	0.92
UNC45A	unc-45 myosin chaperone A	39	31	31	23	124	14	12	23	17	31	11	4	8	5	31	39	0	0	2	0	0	0	0	0	0	10	13	11	13	47	0.92
RPL18	ribosomal protein L18	24	23	18	17	82	14	13	14	14	18	14	13	7	13	23	24	7	10	10	6	17	16	4	15	16	9	7	7	11	34	0.92
RPS15	ribosomal protein S15	24	20	17	14	75	14	17	24	20	3	14	8	13	0	14	4	0	0	0	0	9	9	0	0	0	0	20	27	27	74	0.88
ACAT1	acetyl-CoA acetyltransferase 1	14	13	12	12	51	14	10	12	11	2	12	13	3	3	3	4	0	0	0	0	0	0	0	0	0	9	10	11	10	40	0.89
PRKAR2A	protein kinase cAMP-dependent type II regulatory subunit alpha	17	16	14	13	60	14	13	11	11	4	7	6	0	7	17	16	0	4	0	0	0	0	0	0	0	3	5	9	5	22	0.9
NUDT21	nudix hydrolase 21	33	25	23	22	103	14	16	21	22	25	15	23	19	14	22	33	14	16	8	3	6	5	18	5	0	13	12	8	10	43	0.92
NMT1	N-myristoyltransferase 1	19	18	17	17	71	14	8	18	19	2	6	9	9	12	17	17	0	0	0	0	0	2	0	0	0	14	21	17	18	70	0.89
GTF2I	general transcription factor IIi	32	26	22	21	101	14	12	15	21	22	9	17	14	15	26	32	2	0	3	0	0	0	0	0	0	7	3	4	4	18	0.92
2021-09-07	0	40	30	24	23	117	14	20	23	24	30	16	12	17	15	16	40	0	0	8	5	5	5	0	8	9	10	12	13	11	46	0.92
RPL11	ribosomal protein L11	20	15	14	14	63	14	12	5	0	20	7	13	5	11	8	14	7	9	5	0	14	15	7	8	6	9	14	12	9	44	0.89
H2AFY	macroH2A.1 histone	66	42	40	22	170	14	18	16	15	19	22	40	19	13	7	13	0	0	5	0	0	3	5	66	42	14	12	13	11	50	0.92
NDRG1	N-myc downstream regulated 1	40	20	20	16	96	14	20	13	12	20	9	5	0	0	16	40	7	9	0	0	3	3	0	0	0	32	33	31	34	130	0.89
STMN1	stathmin 1	57	32	25	23	137	14	16	12	11	17	18	14	16	15	32	57	23	25	8	5	12	11	0	6	2	15	16	20	12	63	0.92
SNX1	sorting nexin 1	45	42	36	27	150	14	19	19	18	36	13	11	27	23	42	45	12	10	3	0	4	0	0	0	0	31	35	38	33	137	0.91
CYFIP1	cytoplasmic FMR1 interacting protein 1	24	20	20	17	81	14	7	15	24	6	17	20	20	12	6	0	0	0	0	0	0	2	0	0	0	19	17	19	22	77	0.9
PSMC5	proteasome 26S subunit, ATPase 5	33	33	26	25	117	14	16	33	33	17	23	16	24	25	19	26	0	0	4	0	17	14	5	0	0	19	20	17	17	73	0.91
AP3B1	adaptor related protein complex 3 subunit beta 1	22	21	20	19	82	14	22	21	18	17	13	14	20	19	17	8	0	0	0	0	0	3	0	0	0	18	28	23	19	88	0.89
ARF1	ADP ribosylation factor 1	50	36	31	27	144	14	24	23	23	36	21	19	9	18	31	50	21	27	4	0	7	6	6	16	12	23	23	36	35	117	0.91
RPL13A	ribosomal protein L13a	41	39	36	26	142	14	12	17	13	41	26	22	15	19	36	39	4	0	0	0	14	14	0	0	11	12	8	9	9	38	0.92
CBX3	chromobox 3	41	32	17	15	105	13	11	11	11	17	6	7	7	9	32	41	9	5	6	4	0	0	7	15	13	8	5	7	3	23	0.92
RPL10A	ribosomal protein L10a	20	18	16	15	69	13	18	16	20	11	13	11	15	13	2	6	0	0	6	0	4	7	0	5	4	6	8	13	13	40	0.9
DAP3	death associated protein 3	13	10	8	2	33	13	10	0	0	0	8	2	0	0	0	0	0	0	0	0	0	0	0	0	0	0	0	0	2	2	0.88
RPLP0	ribosomal protein lateral stalk subunit P0	26	23	23	22	94	13	19	23	22	26	23	18	18	12	10	16	4	0	0	0	14	12	6	7	5	21	23	21	24	89	0.9
RAD50	RAD50 double strand break repair protein	35	31	30	13	109	13	10	30	35	31	12	11	6	5	0	4	0	0	0	0	0	0	0	0	0	10	15	14	17	56	0.91
WDR36	WD repeat domain 36	58	41	19	15	133	13	7	10	8	3	9	15	3	3	41	58	0	2	0	0	0	3	19	0	3	11	16	12	9	48	0.92
TCERG1	transcription elongation regulator 1	69	34	26	21	150	13	11	11	10	21	19	10	12	7	34	69	2	5	0	2	2	0	26	0	0	3	4	5	3	15	0.92
RAI14	retinoic acid induced 14	66	52	38	37	193	13	14	33	38	66	23	37	29	31	18	52	2	0	25	8	5	11	0	0	0	8	11	9	5	33	0.92
AHCTF1	AT-hook containing transcription factor 1	41	34	21	16	112	13	16	12	14	16	7	34	7	12	21	41	0	0	6	4	0	0	0	0	0	0	0	0	0	0	#N/A
SMC1A	structural maintenance of chromosomes 1A	28	24	21	21	94	13	15	18	21	28	21	21	6	8	17	24	0	0	0	0	0	0	0	0	0	15	11	15	16	57	0.91
RPS17	ribosomal protein S17	13	11	10	8	42	13	10	7	8	0	0	6	0	6	7	0	0	0	0	0	0	0	0	11	0	9	15	9	16	49	0.84
LRPPRC	leucine rich pentatricopeptide repeat containing	14	13	5	3	35	13	14	5	3	0	3	0	0	0	0	0	0	0	0	0	0	0	0	0	0	13	5	9	9	36	0.83
HNRNPA3	heterogeneous nuclear ribonucleoprotein A3	43	41	30	27	141	13	13	17	17	26	19	30	19	21	27	27	5	8	0	4	9	11	5	41	43	10	7	7	12	36	0.92
HSPH1	heat shock protein family H (Hsp110) member 1	63	58	43	43	207	13	16	18	22	37	7	6	21	31	43	63	58	43	7	3	0	0	0	7	0	38	37	41	42	158	0.92
EIF2S3	eukaryotic translation initiation factor 2 subunit gamma	22	22	18	14	76	13	8	18	14	22	8	9	7	4	14	22	0	0	0	0	0	0	0	0	0	11	16	14	13	54	0.9
RPL23	ribosomal protein L23	40	35	34	22	131	13	17	35	34	22	40	22	8	11	22	22	0	0	5	0	0	0	0	3	5	25	23	34	33	115	0.91
RPL22	ribosomal protein L22	20	18	16	15	69	13	9	16	20	5	5	5	5	3	15	9	6	5	6	4	18	14	8	0	0	4	5	4	5	18	0.92
RPL27	ribosomal protein L27	19	13	13	12	57	13	10	10	11	19	12	9	13	11	6	10	0	0	6	0	5	7	5	0	0	7	6	7	7	27	0.92
SSRP1	structure specific recognition protein 1	25	23	19	18	85	13	11	12	12	18	7	7	5	7	16	19	0	0	0	0	0	0	0	25	23	9	13	12	17	51	0.9
PDIA6	protein disulfide isomerase family A member 6	21	19	19	17	76	13	21	19	17	12	15	19	14	10	11	4	0	0	0	0	0	0	0	0	0	24	22	23	24	93	0.89
SEC23IP	SEC23 interacting protein	26	20	17	13	76	13	9	13	9	20	3	0	3	5	17	26	0	0	0	0	0	0	0	0	0	3	4	6	6	19	0.91
U2AF2	U2 small nuclear RNA auxiliary factor 2	29	26	25	20	100	13	18	25	26	18	20	16	10	15	7	29	0	0	6	3	5	4	3	7	10	14	15	21	13	63	0.91
NDUFA9	NADH:ubiquinone oxidoreductase subunit A9	16	13	13	13	55	13	13	13	16	6	10	10	6	5	0	0	0	0	0	0	3	3	0	0	0	14	15	17	17	63	0.88
NUMA1	nuclear mitotic apparatus protein 1	93	52	48	45	238	13	15	52	40	48	22	45	18	42	24	93	0	0	28	6	3	6	11	0	7	4	3	3	3	13	0.92
STOML2	stomatin like 2	13	8	8	6	35	13	6	8	4	0	8	6	0	0	6	2	0	0	0	0	0	0	0	0	0	13	12	9	9	43	0.83
C14orf166	RNA transcription, translation and transport factor	26	20	20	17	83	13	16	26	14	20	17	16	14	12	16	20	0	0	0	0	7	6	0	6	5	24	25	30	20	99	0.89
TOP1	DNA topoisomerase I	21	19	15	13	68	13	12	0	0	21	4	9	2	12	15	19	0	0	0	0	0	0	0	7	10	2	0	2	2	6	0.92
ARCN1	archain 1	47	21	20	15	103	13	14	15	13	20	14	8	9	6	21	47	5	4	0	0	8	6	0	0	0	28	33	34	37	132	0.89
RAB1B	RAB1B, member RAS oncogene family	26	19	16	16	77	13	12	13	19	26	0	8	5	8	16	9	5	4	0	9	16	10	0	13	9	15	22	17	17	71	0.89
RPL13	ribosomal protein L13	29	20	18	18	85	13	11	10	9	29	12	12	11	13	13	16	16	18	9	0	20	18	8	18	5	8	12	12	8	40	0.92
SCIN	scinderin	88	68	20	13	189	13	20	13	11	10	5	3	10	5	68	88	5	7	0	0	0	0	0	0	0	24	21	30	24	99	0.92
LIMA1	LIM domain and actin binding 1	33	24	22	19	98	13	9	22	18	19	8	6	14	7	24	33	5	5	3	4	7	5	0	8	6	6	15	9	13	43	0.91
TCOF1	treacle ribosome biogenesis factor 1	88	77	41	32	238	13	10	18	17	41	7	16	9	9	31	77	21	32	31	18	9	10	88	8	10	5	5	4	0	14	0.92
EPPK1	epiplakin 1	33	31	16	13	93	13	13	33	31	4	16	9	6	5	0	4	0	0	3	0	0	0	0	0	0	15	13	20	17	65	0.9
ATP1A1	ATPase Na+/K+ transporting subunit alpha 1	24	13	13	12	62	13	8	12	13	10	10	8	4	7	11	24	4	4	0	0	0	0	0	0	0	17	19	21	17	74	0.88
CSNK2A1	casein kinase 2 alpha 1	38	22	18	15	93	13	12	14	10	18	13	15	9	9	22	38	2	0	0	0	0	0	10	0	0	16	15	16	18	65	0.91
ADD1	adducin 1	27	23	20	20	90	13	17	17	20	27	16	13	11	13	20	23	6	6	7	7	3	5	0	4	9	19	16	14	12	61	0.9
CNOT1	CCR4-NOT transcription complex subunit 1	41	37	37	21	136	13	15	37	37	41	11	9	16	17	15	21	0	0	4	0	0	0	0	0	0	23	24	28	22	97	0.91
LMNB1	lamin B1	23	20	18	16	77	13	14	12	13	23	14	20	5	10	11	18	0	0	10	0	0	3	0	8	16	14	11	10	10	45	0.9
HSPA6	heat shock protein family A (Hsp70) member 6	77	59	30	13	179	13	0	30	0	0	0	0	0	0	0	0	59	77	0	0	0	0	0	0	0	0	0	20	15	35	0.92
YWHAQ	tyrosine 3-monooxygenase/tryptophan 5-monooxygenase activation protein theta	13	13	13	10	49	13	5	7	9	3	13	13	9	10	10	2	8	6	5	0	0	3	0	0	0	57	52	55	54	218	0
SMC2	structural maintenance of chromosomes 2	28	27	24	17	96	12	17	27	28	24	7	4	13	8	16	17	0	0	3	0	3	0	0	0	0	9	15	16	12	52	0.91
SLC16A1	solute carrier family 16 member 1	12	11	10	8	41	12	5	8	8	10	5	8	5	4	2	11	8	5	0	0	0	0	4	0	0	3	5	3	5	16	0.89
RECQL	RecQ like helicase	14	14	13	12	53	12	5	5	5	14	9	13	6	6	8	14	0	0	0	0	0	0	0	0	0	4	11	5	4	24	0.89
SPTAN1	spectrin alpha, non-erythrocytic 1	30	24	13	12	79	12	9	30	24	9	5	6	6	13	3	4	0	0	0	0	0	0	0	3	0	2	3	0	0	5	0.92
THRAP3	thyroid hormone receptor associated protein 3	73	33	32	26	164	12	7	11	6	32	16	20	11	16	26	73	10	7	23	15	11	10	33	5	0	4	8	4	5	21	0.92
RPS6	ribosomal protein S6	27	24	23	21	95	12	19	18	19	27	21	24	13	16	21	23	11	17	14	7	9	11	15	13	9	19	24	23	19	85	0.9
CCNT1	cyclin T1	20	14	12	10	56	12	5	4	6	8	8	9	3	0	10	20	0	4	4	0	0	0	14	0	0	0	2	0	3	5	0.92
BRAP	BRCA1 associated protein	43	36	32	31	142	12	13	32	31	28	18	14	13	25	36	43	4	6	0	3	0	0	0	0	0	21	21	14	15	71	0.92
NCAPG	non-SMC condensin I complex subunit G	23	23	22	20	88	12	15	22	23	14	14	8	7	11	23	20	0	4	3	0	0	4	2	0	0	13	18	15	17	63	0.9
RPS20	ribosomal protein S20	16	15	12	11	54	12	9	9	7	7	4	0	0	0	7	11	10	9	9	0	15	16	10	0	6	10	8	7	8	33	0.89
CHAMP1	chromosome alignment maintaining phosphoprotein 1	37	29	25	23	114	12	14	13	14	17	25	29	10	21	23	37	2	4	6	6	0	4	10	5	8	2	2	0	0	4	0.92
PLIN3	perilipin 3	31	27	23	18	99	12	15	23	18	17	8	5	7	4	27	31	4	6	0	4	0	0	0	0	0	10	14	10	12	46	0.91
RIF1	replication timing regulatory factor 1	65	60	58	54	237	12	20	54	54	60	36	65	40	51	23	58	0	0	11	0	5	3	5	0	0	2	0	0	0	2	0.92
BLVRA	biliverdin reductase A	23	17	12	11	63	12	11	23	17	0	3	0	3	7	8	8	3	0	0	0	0	0	0	0	0	8	9	9	8	34	0.9
PGD	phosphogluconate dehydrogenase	12	10	8	6	36	12	10	5	6	0	0	0	0	0	8	4	0	0	0	0	0	0	0	0	0	2	2	3	2	9	0.89
LRRC59	leucine rich repeat containing 59	19	18	14	13	64	12	14	11	9	19	9	18	6	13	4	13	0	0	0	0	7	4	0	0	0	9	11	10	14	44	0.89
ATP5O	ATP synthase peripheral stalk subunit OSCP	14	13	12	11	50	12	11	7	6	0	14	13	4	10	6	0	0	0	0	0	0	0	0	0	0	9	9	4	4	26	0.89
MSH6	mutS homolog 6	38	25	20	17	100	12	9	13	17	15	14	12	7	10	25	38	7	6	0	0	0	0	20	0	0	12	12	17	15	56	0.91
SLC25A3	solute carrier family 25 member 3	35	33	22	18	108	12	16	16	12	22	35	33	16	18	8	9	0	0	0	0	3	3	8	2	0	22	22	25	21	90	0.91
EXOSC10	exosome component 10	113	68	25	25	231	12	18	17	16	23	25	25	12	14	68	113	2	3	0	0	0	0	10	0	0	3	4	8	4	19	0.92
RPL12	ribosomal protein L12	25	21	20	18	84	12	18	21	20	16	25	15	13	12	11	17	5	6	7	0	4	3	0	0	0	22	19	26	21	88	0.89
DNAJA2	DnaJ heat shock protein family (Hsp40) member A2	14	14	12	12	52	12	4	14	10	12	11	4	4	6	8	14	0	0	0	0	0	0	0	0	0	24	32	35	31	122	0.54
ORC2	origin recognition complex subunit 2	37	33	25	22	117	12	11	21	14	11	19	18	22	16	37	33	4	5	0	0	3	4	25	0	10	12	8	11	9	40	0.92
CACYBP	calcyclin binding protein	16	12	12	10	50	12	10	5	5	12	10	7	5	5	5	16	10	7	0	0	2	4	0	0	0	11	12	13	12	48	0.88
NOP58	NOP58 ribonucleoprotein	44	36	34	29	143	12	17	13	12	28	34	44	19	29	24	36	0	0	5	3	5	5	9	5	19	14	13	13	16	56	0.92
SAP30BP	SAP30 binding protein	71	34	30	22	157	12	8	16	14	30	15	12	15	14	34	71	21	22	4	0	10	10	20	0	0	8	10	12	10	40	0.92
SPAG9	sperm associated antigen 9	46	35	35	35	151	12	23	35	35	46	19	15	29	21	11	35	0	0	14	9	4	0	0	0	0	8	13	14	18	53	0.92
ABR	ABR activator of RhoGEF and GTPase	35	30	12	10	87	12	5	35	30	7	0	3	4	3	10	5	2	0	0	0	0	0	0	0	0	13	19	12	14	58	0.9
EWSR1	EWS RNA binding protein 1	31	17	12	12	72	12	12	4	6	31	6	7	6	3	5	17	0	0	0	0	3	4	0	0	6	4	6	6	5	21	0.92
CHD8	chromodomain helicase DNA binding protein 8	38	24	23	20	105	12	13	24	20	38	7	7	11	13	2	23	0	0	0	0	0	0	5	0	0	2	0	3	0	5	0.92
FUS	FUS RNA binding protein	20	19	19	17	75	12	13	13	14	20	13	12	17	11	17	19	0	0	12	6	15	13	12	16	19	12	10	12	12	46	0.92
ATAD3A	ATPase family AAA domain containing 3A	20	12	12	11	55	12	7	10	11	11	12	20	5	3	5	5	0	0	0	0	3	0	0	0	0	13	13	12	14	52	0.88
PICALM	phosphatidylinositol binding clathrin assembly protein	13	12	9	8	42	12	8	9	5	6	3	2	4	5	6	13	0	0	0	0	0	0	0	0	0	7	10	8	9	34	0.87
TUBA1B	tubulin alpha 1b	283	134	127	87	631	12	11	41	37	283	54	0	31	0	60	87	0	0	0	0	0	0	0	134	127	4	37	83	73	197	0.92
VAPA	VAMP associated protein A	13	12	12	11	48	12	2	9	0	0	11	7	4	0	7	6	12	13	4	7	7	6	0	5	6	7	8	7	8	30	0.89
DSG2	desmoglein 2	22	19	17	17	75	11	13	22	17	17	16	14	9	19	7	13	0	0	0	0	0	0	0	0	0	25	21	27	23	96	0.88
KIF11	kinesin family member 11	26	25	19	17	87	11	6	17	16	26	13	13	14	19	5	25	4	4	10	0	0	0	0	0	0	10	8	7	8	33	0.91
SMCHD1	structural maintenance of chromosomes flexible hinge domain containing 1	18	14	12	12	56	11	7	12	9	12	14	11	10	9	9	18	0	0	0	0	0	0	0	0	0	6	10	10	12	38	0.89
PTPN13	protein tyrosine phosphatase non-receptor type 13	33	20	20	20	93	11	14	20	20	33	10	11	10	13	6	20	0	0	0	0	0	0	0	0	0	10	11	8	9	38	0.91
RNPS1	RNA binding protein with serine rich domain 1	34	21	16	16	87	11	11	13	14	21	13	16	9	9	16	34	0	0	0	0	0	0	0	0	0	8	10	9	9	36	0.91
XRN2	5'-3' exoribonuclease 2	27	23	17	16	83	11	14	16	15	14	17	13	12	12	23	27	0	2	3	4	0	0	5	0	0	10	10	7	8	35	0.91
SQSTM1	sequestosome 1	37	32	11	10	90	11	10	37	32	10	0	0	5	5	6	0	0	0	5	0	5	4	0	0	0	0	0	0	0	0	#N/A
AKAP12	A-kinase anchoring protein 12	43	29	26	18	116	11	12	26	29	43	7	8	18	16	3	0	2	0	8	0	0	0	0	0	0	0	0	0	0	0	#N/A
SIN3A	SIN3 transcription regulator family member A	23	20	19	12	74	11	12	23	20	10	5	12	4	3	12	19	0	0	3	0	0	0	3	0	0	0	0	0	3	3	0.92
DCP1A	decapping mRNA 1A	12	11	11	11	45	11	9	12	11	5	11	9	3	7	8	11	0	0	0	0	0	0	0	0	0	9	10	14	14	47	0.86
SRSF11	serine and arginine rich splicing factor 11	62	25	17	15	119	11	12	14	11	17	14	15	12	13	25	62	3	0	5	0	6	4	9	6	8	0	4	4	4	12	0.92
BRIP1	BRCA1 interacting helicase 1	25	20	15	14	74	11	6	15	14	13	7	7	10	10	20	25	0	0	0	0	0	0	0	0	0	3	3	3	3	12	0.92
POGZ	pogo transposable element derived with ZNF domain	18	17	16	16	67	11	7	17	18	6	11	16	7	5	7	16	0	0	4	0	0	0	0	0	0	5	4	4	3	16	0.92
HSPA4	heat shock protein family A (Hsp70) member 4	31	26	14	13	84	11	10	13	14	10	3	3	4	0	26	31	0	0	0	0	0	0	0	0	0	19	23	26	23	91	0.89
CAPRIN1	cell cycle associated protein 1	20	20	12	11	63	11	8	20	20	12	0	0	7	0	8	5	3	0	0	0	0	2	0	0	0	5	7	9	7	28	0.9
FKBP4	FKBP prolyl isomerase 4	22	15	11	10	58	11	15	4	0	0	2	0	0	6	22	10	5	7	0	2	0	0	0	0	0	11	13	19	18	61	0.88
RPL24	ribosomal protein L24	24	23	22	21	90	11	20	23	21	24	18	17	14	17	16	22	8	9	10	5	18	15	12	17	12	19	21	18	22	80	0.9
IQGAP1	IQ motif containing GTPase activating protein 1	12	11	7	7	37	11	12	7	5	4	7	5	4	3	5	4	0	0	0	0	0	0	0	0	0	3	6	6	10	25	0.86
EIF4E2	eukaryotic translation initiation factor 4E family member 2	28	24	20	20	92	11	12	20	24	28	7	6	20	19	14	9	2	0	7	6	0	3	0	2	0	9	11	8	10	38	0.91
QARS	glutamyl-prolyl-tRNA synthetase 1	34	32	32	31	129	11	12	31	32	34	10	10	15	15	8	32	0	0	4	0	0	0	0	0	0	4	7	11	9	31	0.92
PSMD14	proteasome 26S subunit, non-ATPase 14	20	19	11	7	57	11	7	19	20	6	7	3	4	0	4	4	0	0	0	0	0	0	0	0	0	5	6	9	8	28	0.89
ATP5H	ATP synthase peripheral stalk subunit d	11	9	8	8	36	11	8	5	0	0	6	9	2	8	2	0	0	0	0	0	0	0	0	0	0	8	10	9	7	34	0.86
BUB1B	BUB1 mitotic checkpoint serine/threonine kinase B	28	25	23	22	98	11	13	28	22	23	7	4	5	6	18	25	7	3	0	0	0	0	0	0	0	23	19	15	18	75	0.91
SUPT16H	SPT16 homolog, facilitates chromatin remodeling subunit	47	35	31	21	134	11	15	10	11	31	7	8	6	9	47	35	0	0	0	5	0	0	0	21	21	8	9	11	13	41	0.92
ADD3	adducin 3	35	25	17	17	94	11	14	9	17	25	9	9	13	10	17	35	0	0	4	2	0	0	0	0	2	11	8	7	7	33	0.91
TARDBP	TAR DNA binding protein	17	16	14	13	60	11	16	14	12	12	11	13	9	12	12	17	8	10	0	0	5	0	8	4	0	8	10	8	9	35	0.9
DHX29	DExH-box helicase 29	33	29	27	25	114	11	11	33	29	27	9	5	13	11	24	25	0	0	0	0	3	4	0	3	0	21	29	25	26	101	0.91
SNW1	SNW domain containing 1	58	42	14	14	128	11	14	14	14	9	0	4	4	6	42	58	4	6	0	0	0	0	9	5	0	12	11	10	14	47	0.92
GNL2	G protein nucleolar 2	50	26	19	17	112	11	12	10	10	19	11	17	9	14	26	50	0	2	0	0	0	0	17	0	0	3	2	4	5	14	0.92
RPRD1B	regulation of nuclear pre-mRNA domain containing 1B	16	12	12	11	51	11	7	12	12	7	5	5	5	3	9	16	0	0	0	0	0	0	0	0	0	2	3	5	5	15	0.9
PRMT1	protein arginine methyltransferase 1	17	12	11	11	51	11	11	10	10	11	6	5	10	8	12	17	4	9	0	0	0	0	0	0	0	6	19	7	10	42	0.86
KIAA1598	shootin 1	39	35	20	18	112	11	14	18	17	35	9	8	12	16	20	39	0	0	10	7	4	3	0	0	0	7	5	3	7	22	0.92
MYO1B	myosin IB	39	30	27	26	122	11	12	27	26	18	20	30	16	23	25	39	0	0	0	0	0	0	0	0	0	10	10	11	12	43	0.92
EFHD2	EF-hand domain family member D2	37	24	18	17	96	11	11	18	17	24	13	8	10	13	16	37	10	12	4	0	9	9	0	0	0	10	9	10	7	36	0.92
RPS27A	ribosomal protein S27a	35	32	29	27	123	11	9	7	8	23	27	35	29	32	14	17	0	0	0	0	0	0	0	0	0	21	13	15	18	67	0.91
PFDN5	prefoldin subunit 5	13	11	9	8	41	11	5	8	8	4	5	2	0	0	13	9	5	7	0	0	0	0	0	0	0	5	10	15	10	40	0.85
PPP6R3	protein phosphatase 6 regulatory subunit 3	47	26	26	25	124	11	16	25	26	26	14	6	15	8	23	47	6	3	0	0	5	3	0	0	0	45	50	39	41	175	0.9
YBX1	Y-box binding protein 1	28	27	19	18	92	11	8	15	15	18	13	15	16	17	7	11	0	0	19	12	27	28	0	2	6	15	17	14	15	61	0.91
MSH2	mutS homolog 2	22	15	15	13	65	11	8	13	22	9	8	9	4	5	15	15	0	0	0	0	0	0	3	0	0	11	13	11	8	43	0.9
OAT	ornithine aminotransferase	25	19	17	13	74	11	13	19	25	7	17	12	6	5	0	2	0	0	0	0	2	2	0	0	0	9	10	9	5	33	0.9
RBBP4	RB binding protein 4, chromatin remodeling factor	15	14	14	12	55	11	8	14	12	15	4	8	5	6	7	14	3	4	8	0	0	4	10	11	11	4	3	4	3	14	0.92
ACOT1	acyl-CoA thioesterase 1	42	34	32	29	137	11	16	17	16	34	32	15	21	14	29	42	9	17	0	0	0	0	0	0	0	26	17	19	18	80	0.91
PSPC1	paraspeckle component 1	54	39	20	19	132	10	19	20	19	17	16	15	18	14	39	54	0	6	0	0	6	7	8	4	13	11	13	16	15	55	0.92
ABCF2	ATP binding cassette subfamily F member 2	27	24	23	19	93	10	14	17	24	27	13	6	14	12	23	19	0	4	0	0	6	3	0	0	0	20	22	20	16	78	0.9
CAST	calpastatin	28	18	17	15	78	10	15	18	17	10	5	0	5	7	15	28	4	4	0	0	0	0	0	0	0	0	6	6	7	19	0.91
EEF1B2	eukaryotic translation elongation factor 1 beta 2	22	17	15	14	68	10	15	11	11	11	0	3	10	14	17	22	9	6	10	6	7	7	0	9	9	8	12	9	13	42	0.9
CUL4A	cullin 4A	17	14	13	13	57	10	13	13	10	11	5	17	9	4	2	14	0	0	0	0	3	0	0	0	0	8	12	9	8	37	0.89
JMJD1C	jumonji domain containing 1C	44	42	30	30	146	10	20	44	30	42	10	13	14	17	8	30	12	14	0	0	0	0	23	0	0	4	4	5	4	17	0.92
RPL31	ribosomal protein L31	17	11	10	10	48	10	11	9	9	17	7	9	8	6	8	9	9	0	5	5	10	10	8	3	7	7	9	11	12	39	0.88
UBXN7	UBX domain protein 7	24	19	12	11	66	10	12	11	9	10	5	0	3	0	19	24	0	0	0	0	0	5	0	0	0	0	0	0	0	0	#N/A
CBX1	chromobox 1	34	14	12	10	70	10	0	10	6	0	0	0	0	0	34	0	12	10	0	0	0	0	9	7	14	0	0	0	0	0	#N/A
KIAA1524	cellular inhibitor of PP2A	33	29	23	15	100	10	13	29	23	33	10	9	12	8	8	15	0	0	0	0	0	0	0	0	0	8	10	7	8	33	0.91
DPYSL4	dihydropyrimidinase like 4	40	31	20	20	111	10	13	18	10	31	20	14	9	8	20	40	0	0	0	0	0	0	0	0	0	14	17	18	15	64	0.91
LUC7L3	LUC7 like 3 pre-mRNA splicing factor	16	14	13	13	56	10	14	10	16	13	9	12	4	8	9	13	0	0	4	0	0	0	0	4	0	7	7	4	7	25	0.9
FIP1L1	factor interacting with PAPOLA and CPSF1	25	19	18	16	78	10	10	18	10	16	9	19	16	14	11	25	0	0	7	3	0	0	7	2	0	7	8	7	7	29	0.92
RBM10	RNA binding motif protein 10	19	18	16	15	68	10	7	10	8	19	12	18	9	10	11	16	3	7	0	0	5	5	15	0	0	11	9	8	9	37	0.9
DHX30	DExH-box helicase 30	13	11	10	9	43	10	7	13	9	6	11	8	3	5	3	0	0	0	0	0	0	0	0	0	0	6	10	9	9	34	0.88
SAFB	scaffold attachment factor B	22	19	18	13	72	10	11	0	2	10	3	5	4	7	13	22	6	2	7	3	0	0	0	19	18	0	0	0	0	0	#N/A
LONP1	lon peptidase 1, mitochondrial	10	8	8	7	33	10	7	8	8	0	7	4	0	0	0	0	0	0	0	0	0	0	0	0	0	12	10	14	13	49	0.81
SPG20	spartin	19	11	11	10	51	10	8	11	10	19	5	5	8	0	11	8	2	4	0	3	5	5	0	0	0	10	7	4	10	31	0.89
MLH1	mutL homolog 1	12	10	10	10	42	10	10	12	9	9	4	0	5	3	10	10	4	0	0	0	0	0	2	0	0	0	0	0	0	0	#N/A
DICER1	dicer 1, ribonuclease III	27	22	19	14	82	10	14	22	13	19	0	0	4	6	7	27	0	0	0	0	0	0	0	0	0	0	3	0	2	5	0.92
SERPINH1	serpin family H member 1	26	25	23	23	97	10	13	23	23	11	25	26	17	17	7	9	15	18	0	0	0	4	3	0	0	28	27	27	25	107	0.9
SNRPB2	small nuclear ribonucleoprotein polypeptide B2	20	14	13	12	59	10	6	10	9	14	13	10	9	9	11	20	10	12	0	0	0	0	6	8	0	5	0	3	0	8	0.92
DCTN2	dynactin subunit 2	33	26	20	19	98	10	12	20	26	33	3	7	9	6	14	19	0	2	8	5	0	0	0	0	0	8	9	11	11	39	0.91
TSR1	TSR1 ribosome maturation factor	40	31	14	12	97	10	12	14	12	6	9	4	4	5	31	40	2	0	0	0	0	0	0	0	0	21	19	20	19	79	0.91
DARS2	aspartyl-tRNA synthetase 2, mitochondrial	14	12	11	10	47	10	11	10	8	6	12	14	2	0	0	0	0	0	0	0	0	0	0	0	0	5	5	6	6	22	0.89
RPS25	ribosomal protein S25	15	14	10	10	49	10	8	7	7	15	5	5	10	8	6	14	0	5	7	0	4	6	3	0	0	11	10	11	10	42	0.88
RPS27	ribosomal protein S27	19	18	14	11	62	10	11	11	10	19	0	0	11	9	14	18	6	4	7	2	11	8	7	0	0	0	0	0	0	0	#N/A
PEX14	peroxisomal biogenesis factor 14	19	17	17	14	67	10	11	17	19	17	7	14	13	13	4	7	5	6	14	7	4	3	0	7	8	5	8	5	4	22	0.92
N4BP1	NEDD4 binding protein 1	18	16	13	12	59	10	6	13	16	10	3	0	2	4	12	18	0	0	0	0	0	0	0	0	0	0	4	3	2	9	0.92
EIF3G	eukaryotic translation initiation factor 3 subunit G	16	15	10	9	50	10	7	7	8	16	6	4	5	7	9	15	0	4	3	0	0	3	0	0	0	10	8	5	13	36	0.88
PSMD4	proteasome 26S subunit ubiquitin receptor, non-ATPase 4	24	14	13	12	63	10	11	12	13	14	10	9	9	7	9	24	0	0	0	0	0	0	0	0	0	5	7	8	5	25	0.9
XAB2	XPA binding protein 2	54	50	25	25	154	10	7	25	25	11	4	9	3	3	50	54	7	3	0	0	2	0	16	3	0	5	5	3	0	13	0.92
GTPBP4	GTP binding protein 4	27	26	26	22	101	10	17	22	27	26	26	21	13	6	12	22	0	0	3	0	2	2	0	5	5	25	26	23	28	102	0.9
STUB1	STIP1 homology and U-box containing protein 1	15	10	10	9	44	10	10	3	4	0	3	0	0	0	15	9	7	3	0	0	0	0	0	0	0	15	18	17	18	68	0.83
AHSA1	activator of HSP90 ATPase activity 1	46	33	32	30	141	10	24	21	20	33	32	25	13	18	30	46	5	6	0	0	7	9	0	0	0	25	30	28	26	109	0.91
MTCH2	mitochondrial carrier 2	10	10	8	4	32	10	10	0	0	0	4	8	0	2	0	0	0	0	0	0	0	0	0	0	0	6	4	3	5	18	0.87
PIH1D1	PIH1 domain containing 1	21	21	19	15	76	10	13	15	14	21	6	4	11	9	19	21	0	0	0	0	4	5	0	0	0	18	13	19	12	62	0.9
NUP107	nucleoporin 107	15	14	12	12	53	10	6	15	14	12	7	6	9	4	11	12	0	0	0	0	0	0	0	0	0	9	11	15	10	45	0.88
STAG2	stromal antigen 2	13	10	9	9	41	10	5	7	6	0	3	9	0	8	9	13	0	0	0	0	0	0	0	0	0	0	3	2	0	5	0.92
HNRPDL	heterogeneous nuclear ribonucleoprotein D like	25	23	21	21	90	10	10	20	21	21	19	23	16	25	15	15	0	0	11	0	8	6	0	20	12	17	20	18	17	72	0.9
TUBB6	tubulin beta 6 class V	20	17	14	13	64	10	11	13	17	14	20	13	3	0	4	12	0	0	0	0	10	6	0	0	0	22	14	17	25	78	0.87
RPS26	ribosomal protein S26	13	12	12	10	47	10	13	8	8	10	9	7	0	0	12	12	9	6	5	0	5	8	0	4	0	0	0	0	0	0	#N/A
RDX	radixin	21	20	20	17	78	10	7	17	20	13	0	0	0	3	20	21	0	0	0	0	0	2	0	0	0	10	14	25	18	67	0.89
RTN4	reticulon 4	17	14	14	14	59	10	17	14	14	14	10	7	13	7	10	11	10	10	0	0	3	0	4	0	0	3	3	2	0	8	0.92
ACIN1	apoptotic chromatin condensation inducer 1	47	32	28	20	127	10	18	14	13	20	9	28	14	13	32	47	13	10	11	7	8	9	3	9	13	3	4	3	3	13	0.92
RPS10	ribosomal protein S10	12	10	8	8	38	10	12	0	0	8	0	0	0	0	0	8	0	0	0	0	0	0	0	0	0	0	0	0	0	0	#N/A
PTPN11	protein tyrosine phosphatase non-receptor type 11	53	43	24	22	142	10	15	22	19	24	16	11	6	6	43	53	22	15	0	2	4	3	0	0	0	20	19	21	22	82	0.92
ERC1	ELKS/RAB6-interacting/CAST family member 1	26	24	23	13	86	10	10	24	26	23	0	4	6	8	7	13	0	0	0	4	0	0	0	0	0	12	13	13	15	53	0.91
GLYR1	glyoxylate reductase 1 homolog	26	20	18	17	81	10	11	10	6	10	17	20	0	5	18	26	0	0	0	0	0	0	16	0	0	0	0	0	0	0	#N/A
CDK2	cyclin dependent kinase 2	27	20	19	12	78	10	9	11	12	9	0	0	0	0	20	27	19	12	0	0	3	0	0	0	0	8	5	7	12	32	0.9
SNRPD2	small nuclear ribonucleoprotein D2 polypeptide	37	16	15	13	81	10	16	15	13	9	7	10	5	4	8	37	3	7	3	7	0	0	7	0	0	9	11	8	13	41	0.91
RBMX	RNA binding motif protein X-linked	34	19	16	14	83	10	10	5	5	19	13	14	7	8	0	16	0	0	0	0	5	6	0	34	13	5	5	3	5	18	0.92
NME1-NME2	NME1-NME2 readthrough	19	15	13	10	57	10	13	9	0	0	9	15	0	0	0	0	8	19	0	0	0	0	0	7	0	23	21	23	28	95	0.82
PPIA	peptidylprolyl isomerase A	42	36	27	26	131	9	13	11	11	15	11	14	17	15	13	15	27	42	26	7	2	0	4	36	16	27	21	22	19	89	0.91
C19orf43	telomerase RNA component interacting RNase	36	31	28	24	119	9	6	9	6	12	0	0	0	0	28	36	24	13	10	5	7	6	31	0	0	0	0	0	0	0	#N/A
MTA2	metastasis associated 1 family member 2	33	19	16	15	83	9	9	12	10	16	2	15	9	8	19	33	2	0	6	4	0	0	9	0	0	2	4	0	0	6	0.92
CALD1	caldesmon 1	60	33	28	16	137	9	16	9	9	33	8	7	8	7	28	60	13	10	3	6	8	8	0	0	0	13	15	13	12	53	0.92
TRIM9	tripartite motif containing 9	26	19	16	13	74	9	11	10	13	16	7	10	6	3	19	26	0	0	0	0	0	0	0	0	0	15	14	18	17	64	0.9
LSM14A	LSM14A mRNA processing body assembly factor	25	13	12	12	62	9	4	12	13	8	8	5	8	5	12	25	0	0	0	0	0	0	0	0	0	10	10	12	16	48	0.89
CDC27	cell division cycle 27	21	20	19	16	76	9	7	21	19	20	6	9	16	13	5	7	0	0	0	0	0	0	0	0	0	9	8	11	9	37	0.91
RBM27	RNA binding motif protein 27	94	41	22	11	168	9	5	11	8	10	7	0	9	4	22	41	2	5	0	0	0	0	94	0	0	0	0	0	4	4	0.92
OSBPL8	oxysterol binding protein like 8	16	15	13	12	56	9	9	15	13	9	12	16	10	9	9	5	0	0	0	0	0	0	0	0	0	7	8	6	4	25	0.9
CYB5R3	cytochrome b5 reductase 3	9	9	6	5	29	9	9	2	3	0	6	0	3	0	0	5	0	0	0	0	0	0	0	0	0	0	2	5	3	10	0.86
DDOST	dolichyl-diphosphooligosaccharide--protein glycosyltransferase non-catalytic subunit	24	18	10	9	61	9	10	8	9	0	24	18	3	3	0	0	0	0	0	0	0	3	0	0	0	12	15	14	15	56	0.89
EEF1E1	eukaryotic translation elongation factor 1 epsilon 1	16	16	9	9	50	9	9	16	16	7	3	0	5	9	0	0	0	0	0	0	0	0	0	0	0	9	10	10	9	38	0.89
DNAJC11	DnaJ heat shock protein family (Hsp40) member C11	14	13	12	9	48	9	7	13	12	2	14	8	4	4	2	0	0	0	0	0	0	0	0	0	0	17	15	13	15	60	0.86
EHBP1	EH domain binding protein 1	18	17	17	11	63	9	8	17	18	11	3	0	4	3	11	17	2	0	0	0	0	0	0	0	0	0	5	6	8	19	0.9
KIAA1967	cell cycle and apoptosis regulator 2	41	25	17	17	100	9	6	17	17	25	13	10	8	6	16	41	5	0	4	0	0	0	16	3	2	6	4	4	7	21	0.92
TECR	trans-2,3-enoyl-CoA reductase	14	11	9	9	43	9	6	7	9	14	7	9	5	4	4	11	0	0	0	0	0	3	0	0	0	7	12	11	9	39	0.87
NUP50	nucleoporin 50	26	19	18	12	75	9	4	11	12	19	6	4	7	7	18	26	0	0	9	5	4	4	7	0	0	0	0	0	3	3	0.92
ARFGAP1	ADP ribosylation factor GTPase activating protein 1	41	41	24	20	126	9	9	20	14	24	7	3	10	12	41	41	4	7	3	0	3	3	0	0	0	19	23	18	17	77	0.91
IGF2BP3	insulin like growth factor 2 mRNA binding protein 3	19	16	13	12	60	9	16	12	13	12	8	11	0	6	12	19	0	0	0	0	0	0	0	0	0	15	11	13	15	54	0.89
C15orf38-AP3S2	ARPIN-AP3S2 readthrough	42	16	15	15	88	9	16	9	10	15	11	14	8	0	0	42	13	15	0	0	6	7	10	3	0	17	19	18	16	70	0.9
RFC4	replication factor C subunit 4	15	12	9	9	45	9	6	7	9	3	6	0	0	0	12	15	0	0	0	0	0	0	3	0	0	13	10	12	9	44	0.87
FAM101B	refilin B	24	22	16	14	76	9	11	22	24	16	12	13	14	13	0	5	0	0	6	0	0	0	0	0	0	12	13	10	6	41	0.9
RBM39	RNA binding motif protein 39	30	21	20	18	89	9	12	18	16	17	20	12	6	10	21	30	0	0	0	0	0	3	4	0	0	15	17	20	20	72	0.9
NUDT5	nudix hydrolase 5	35	21	14	14	84	9	9	8	7	14	13	9	14	10	21	35	6	0	0	0	7	4	0	3	0	15	14	17	17	63	0.9
ELAVL1	ELAV like RNA binding protein 1	21	15	13	11	60	9	10	7	11	15	11	13	4	6	10	21	0	0	0	0	0	3	0	0	3	14	18	21	20	73	0.87
NHLRC2	NHL repeat containing 2	22	17	10	9	58	9	7	10	9	3	0	0	0	3	17	22	0	0	0	0	0	0	0	0	0	12	8	12	13	45	0.89
RPL38	ribosomal protein L38	12	9	9	7	37	9	6	5	7	3	7	12	6	9	0	0	0	5	0	0	0	5	0	0	0	18	13	16	18	65	0.78
ZYX	zyxin	19	19	10	9	57	9	6	5	7	10	0	0	5	0	19	19	7	7	2	0	8	5	0	0	0	4	3	6	8	21	0.9
NCKAP1	NCK associated protein 1	18	16	16	15	65	9	16	15	13	16	14	10	15	8	8	18	0	0	0	0	0	0	0	0	0	25	26	32	30	113	0.83
UBA2	ubiquitin like modifier activating enzyme 2	35	19	16	13	83	9	13	16	12	13	5	0	0	2	19	35	0	0	0	0	0	0	0	0	0	4	4	2	2	12	0.92
IGF2BP2	insulin like growth factor 2 mRNA binding protein 2	37	35	13	10	95	9	13	7	8	10	9	0	3	7	35	37	0	0	0	0	4	6	0	0	0	11	10	11	13	45	0.91
HAUS3	HAUS augmin like complex subunit 3	28	27	21	11	87	9	8	28	27	21	8	7	8	11	0	3	0	0	0	0	0	0	0	0	0	13	14	9	8	44	0.91
WDR3	WD repeat domain 3	16	14	12	12	54	9	5	12	14	2	9	16	3	2	4	12	0	0	0	0	0	0	0	0	0	9	10	9	12	40	0.89
KDM1A	lysine demethylase 1A	15	14	13	10	52	9	10	15	8	6	5	10	8	13	4	14	0	0	0	0	0	0	0	0	0	4	6	5	5	20	0.9
TBK1	TANK binding kinase 1	11	10	10	9	40	9	9	11	10	10	7	7	4	3	9	5	0	0	0	0	0	0	0	0	0	13	16	16	10	55	0.83
MCM6	minichromosome maintenance complex component 6	37	25	24	24	110	9	8	24	24	37	23	8	13	11	17	25	6	0	0	0	9	5	5	0	0	15	14	13	13	55	0.91
RPL14	ribosomal protein L14	26	17	13	12	68	9	8	8	7	13	12	11	8	0	17	26	0	0	0	0	8	8	0	10	9	6	6	6	8	26	0.9
EIF5B	eukaryotic translation initiation factor 5B	24	18	17	15	74	9	12	15	18	17	9	10	15	13	15	24	0	0	0	3	2	0	0	0	0	7	7	7	4	25	0.92
MYO6	myosin VI	30	29	28	26	113	9	9	29	28	30	6	10	16	20	15	26	2	0	4	3	0	0	0	0	0	10	15	8	10	43	0.91
FUBP3	far upstream element binding protein 3	24	14	9	7	54	9	7	0	0	5	3	4	0	0	14	24	0	0	0	0	0	0	2	0	0	8	8	6	9	31	0.89
MAP7D3	MAP7 domain containing 3	43	32	14	9	98	9	5	9	8	43	0	0	3	5	14	32	0	3	2	0	2	0	0	0	0	5	6	4	4	19	0.92
2021-09-11	0	30	29	19	11	89	9	10	8	11	30	0	6	7	7	19	29	0	0	6	3	4	7	0	0	0	10	8	8	11	37	0.91
2021-09-06	0	14	14	13	9	50	9	7	0	0	14	5	8	7	9	13	14	0	0	0	0	0	0	0	0	0	4	5	4	9	22	0.89
NPEPPS	aminopeptidase puromycin sensitive	27	27	26	12	92	9	12	27	27	10	26	5	8	0	6	9	0	0	0	0	0	0	0	0	0	25	33	25	30	113	0.89
ASNS	asparagine synthetase (glutamine-hydrolyzing)	43	24	21	20	108	9	12	14	14	14	20	18	21	5	24	43	0	5	0	0	0	0	0	0	0	31	36	37	35	139	0.9
DIS3	DIS3 homolog, exosome endoribonuclease and 3'-5' exoribonuclease	12	10	9	9	40	9	10	0	5	9	8	6	2	0	8	12	0	0	0	0	0	0	0	0	0	5	5	6	5	21	0.88
PRMT5	protein arginine methyltransferase 5	30	22	16	10	78	9	9	16	10	22	7	6	5	7	9	30	5	4	9	2	0	0	0	0	0	10	12	9	12	43	0.9
ISOC2	isochorismatase domain containing 2	9	8	6	5	28	9	4	0	0	0	8	6	0	5	0	0	0	0	0	0	0	0	0	0	0	5	5	4	0	14	0.85
PALM2-AKAP2	PALM2 and AKAP2 fusion	11	9	0	0	20	9	0	0	0	0	0	0	0	0	0	11	0	0	0	0	0	0	0	0	0	0	0	0	0	0	#N/A
COPS3	COP9 signalosome subunit 3	9	8	7	7	31	9	5	7	7	4	0	5	0	0	8	7	0	0	0	0	0	0	0	0	0	0	5	0	6	11	0.86
PSMC1	proteasome 26S subunit, ATPase 1	24	21	14	10	69	9	14	24	21	10	9	4	9	10	3	2	0	0	0	0	4	5	0	0	0	11	6	6	5	28	0.9
RCOR1	REST corepressor 1	9	8	6	5	28	9	6	5	0	3	0	0	5	5	8	5	2	0	0	0	0	0	0	0	2	0	0	0	0	0	#N/A
RPA1	replication protein A1	51	43	27	20	141	9	14	19	20	27	7	0	7	11	43	51	2	0	0	0	0	0	0	0	0	5	6	6	7	24	0.92
ALDH3A2	aldehyde dehydrogenase 3 family member A2	35	26	22	14	97	9	13	14	12	26	6	5	2	8	22	35	2	0	0	0	2	2	0	9	10	4	7	5	4	20	0.92
CHD3	chromodomain helicase DNA binding protein 3	9	9	9	8	35	9	0	9	0	3	0	8	0	0	9	4	6	0	0	0	0	0	0	0	0	0	0	0	0	0	#N/A
U2AF1	U2 small nuclear RNA auxiliary factor 1	18	17	15	15	65	9	15	18	15	17	11	12	4	7	0	15	0	0	0	0	0	0	0	0	6	0	8	10	8	26	0.9
YWHAG	tyrosine 3-monooxygenase/tryptophan 5-monooxygenase activation protein gamma	9	7	5	5	26	9	4	7	0	0	0	0	0	0	4	5	4	5	4	0	0	0	0	0	0	17	18	23	19	77	0.17
HN1	Jupiter microtubule associated homolog 1	26	22	17	14	79	9	17	6	6	22	12	3	6	6	11	26	14	13	0	0	6	6	8	0	0	12	12	10	19	53	0.9
EXOC4	exocyst complex component 4	31	31	22	18	102	9	16	31	31	14	8	4	22	8	11	18	5	3	0	0	3	0	0	0	0	17	16	14	10	57	0.91
SMARCA1	SWI/SNF related, matrix associated, actin dependent regulator of chromatin, subfamily a, member 1	38	20	20	19	97	9	12	7	9	20	0	20	13	13	19	38	0	0	0	0	0	0	9	0	0	0	0	0	0	0	#N/A
SAFB2	scaffold attachment factor B2	22	17	13	12	64	9	13	5	2	9	5	12	4	8	17	22	0	0	7	0	0	0	4	0	0	0	0	0	0	0	#N/A
RPS18	ribosomal protein S18	10	9	9	8	36	8	9	3	3	10	8	4	9	7	0	2	0	0	0	0	0	3	0	0	0	9	9	5	8	31	0.86
FARSB	phenylalanyl-tRNA synthetase subunit beta	25	17	17	14	73	8	9	4	4	8	25	17	14	17	4	11	0	0	0	0	0	0	0	2	0	11	14	11	13	49	0.9
DDX10	DEAD-box helicase 10	57	33	18	14	122	8	4	18	14	5	6	12	3	9	33	57	0	0	0	0	0	0	9	0	0	2	3	2	3	10	0.92
PRPF40A	pre-mRNA processing factor 40 homolog A	21	16	15	13	65	8	9	16	13	9	7	11	2	10	15	21	0	0	4	0	0	0	5	0	0	2	0	3	2	7	0.92
FAM135A	family with sequence similarity 135 member A	11	8	7	6	32	8	6	4	6	4	0	0	0	0	7	11	0	0	0	0	0	0	0	0	0	10	11	8	9	38	0.83
NACA	nascent polypeptide associated complex subunit alpha	38	23	19	15	95	8	8	8	5	19	11	7	10	15	23	38	6	0	0	0	0	0	4	0	0	15	10	10	9	44	0.91
NACC1	nucleus accumbens associated 1	16	14	14	14	58	8	13	14	14	6	0	5	6	2	13	16	0	0	0	0	0	0	14	0	0	3	5	2	4	14	0.92
PARK7	Parkinsonism associated deglycase	11	8	4	3	26	8	11	0	0	3	4	2	3	0	0	0	0	0	0	0	0	0	0	0	0	0	5	4	0	9	0.85
RPRD2	regulation of nuclear pre-mRNA domain containing 2	36	28	21	20	105	8	16	28	21	19	11	20	10	12	11	36	0	0	4	5	0	0	3	10	2	6	6	6	4	22	0.92
EXOSC7	exosome component 7	11	10	8	7	36	8	7	6	7	6	5	5	4	5	10	11	0	0	0	0	0	0	4	0	0	0	0	0	0	0	#N/A
EIF4E	eukaryotic translation initiation factor 4E	10	9	8	7	34	8	5	7	7	9	0	0	5	3	5	10	0	0	0	0	0	0	0	0	0	8	5	4	4	21	0.86
TOP2A	DNA topoisomerase II alpha	103	73	71	52	299	8	13	19	16	37	11	26	7	20	52	103	0	0	0	0	3	4	2	73	71	9	12	9	8	38	0.92
PLS3	plastin 3	34	26	23	15	98	8	11	11	13	26	9	8	8	7	23	34	15	13	0	0	2	0	0	0	0	15	20	15	20	70	0.91
DDX27	DEAD-box helicase 27	20	17	13	12	62	8	9	5	4	9	20	13	5	6	12	17	0	0	0	0	0	0	0	0	0	6	11	5	6	28	0.9
XPO5	exportin 5	12	11	9	8	40	8	9	11	12	0	0	0	3	3	2	6	0	0	0	0	0	0	4	0	0	12	13	12	18	55	0.81
LRWD1	leucine rich repeats and WD repeat domain containing 1	59	42	27	25	153	8	17	27	25	19	15	8	12	10	42	59	2	3	0	0	8	8	24	6	9	5	3	7	6	21	0.92
GRWD1	glutamate rich WD repeat containing 1	11	10	8	7	36	8	11	7	6	4	10	6	6	6	0	6	0	0	0	0	0	3	0	0	0	9	9	11	12	41	0.84
NUP133	nucleoporin 133	33	30	23	21	107	8	8	23	21	30	12	17	13	14	18	33	0	0	4	0	0	2	0	0	3	16	21	19	21	77	0.91
TJP2	tight junction protein 2	51	28	20	18	117	8	9	17	18	51	13	4	20	18	13	28	0	0	0	0	10	5	0	0	0	12	11	18	17	58	0.91
MED1	mediator complex subunit 1	26	21	14	12	73	8	9	14	12	10	4	6	9	8	21	26	5	0	4	3	0	0	8	0	0	0	0	0	2	2	0.92
NKRF	NFKB repressing factor	12	9	8	5	34	8	3	2	5	9	3	3	3	0	5	12	0	0	0	0	0	0	0	0	0	0	4	0	2	6	0.88
XIAP	X-linked inhibitor of apoptosis	38	32	13	12	95	8	10	8	8	12	6	6	6	13	32	38	0	2	0	0	2	3	0	0	0	17	14	18	13	62	0.91
NOP56	NOP56 ribonucleoprotein	28	20	19	18	85	8	15	13	11	15	14	18	5	6	17	28	0	0	4	0	3	0	2	20	19	7	9	8	8	32	0.92
PRDX3	peroxiredoxin 3	22	22	17	17	78	8	13	7	11	11	22	22	17	16	8	17	12	14	7	0	0	0	0	15	13	17	17	17	18	69	0.9
ZNF326	zinc finger protein 326	13	8	5	5	31	8	2	4	4	13	5	5	2	4	4	2	0	0	0	0	0	0	0	0	0	0	0	0	0	0	#N/A
ZFR	zinc finger RNA binding protein	24	14	12	10	60	8	12	8	3	10	4	7	4	0	14	24	4	8	3	0	0	0	0	0	0	0	0	0	0	0	#N/A
ANAPC4	anaphase promoting complex subunit 4	14	12	11	8	45	8	4	11	12	2	14	8	4	7	2	5	0	0	0	0	0	0	0	0	0	12	9	10	11	42	0.87
DHFR	dihydrofolate reductase	11	10	9	8	38	8	8	9	10	11	5	2	0	3	7	8	0	0	0	0	0	0	4	0	0	7	8	7	6	28	0.87
USO1	USO1 vesicle transport factor	15	9	8	8	40	8	8	7	4	15	5	0	7	0	7	9	0	0	0	0	0	0	0	0	0	0	0	0	2	2	0.92
RPL26	ribosomal protein L26	15	14	11	9	49	8	8	6	5	15	11	8	8	9	8	14	5	5	6	0	0	3	0	0	0	8	8	6	6	28	0.89
RPS11	ribosomal protein S11	14	13	11	11	49	8	10	11	13	14	11	6	9	7	10	7	4	4	6	0	3	4	0	0	0	11	11	8	12	42	0.88
BUB3	BUB3 mitotic checkpoint protein	36	23	11	11	81	8	10	11	9	23	6	8	8	7	9	36	9	11	6	3	5	5	10	0	0	7	9	10	7	33	0.91
NARS	asparaginyl-tRNA synthetase 1	29	17	13	12	71	8	10	9	9	10	12	12	10	13	17	29	0	0	0	0	0	0	0	0	0	14	15	15	21	65	0.89
SNAP29	synaptosome associated protein 29	31	19	16	8	74	8	6	3	4	19	6	0	6	0	16	31	2	2	0	0	6	6	0	4	0	8	8	10	12	38	0.9
BCAS2	BCAS2 pre-mRNA processing factor	15	14	10	9	48	8	8	10	15	9	5	5	3	6	7	14	0	0	0	0	0	0	0	4	0	0	0	3	0	3	0.92
SF3B4	splicing factor 3b subunit 4	13	11	8	8	40	8	5	11	13	0	4	4	6	8	0	0	0	0	0	0	0	0	0	0	0	2	0	3	2	7	0.89
SMC4	structural maintenance of chromosomes 4	19	18	14	12	63	8	6	18	19	14	4	0	3	6	10	12	0	0	0	2	0	0	0	0	0	4	2	8	6	20	0.9
H1FX	H1.10 linker histone	8	7	7	6	28	8	7	5	3	0	6	5	0	3	2	7	0	0	0	0	0	0	0	0	0	3	4	4	0	11	0.86
TSNAX	translin associated factor X	14	11	8	6	39	8	6	6	5	4	4	0	4	4	11	14	0	6	0	0	0	0	0	0	0	3	2	5	5	15	0.88
ARID3B	AT-rich interaction domain 3B	37	24	23	11	95	8	6	9	10	24	8	6	11	8	23	37	0	0	6	8	0	0	11	0	0	0	0	0	0	0	#N/A
HELZ	helicase with zinc finger	8	6	5	5	24	8	5	5	6	0	0	0	0	0	3	2	0	0	0	0	0	0	0	0	0	6	2	4	4	16	0.83
NUP205	nucleoporin 205	20	17	17	15	69	8	12	15	17	11	17	20	5	5	3	10	0	0	0	0	0	0	0	0	0	23	20	23	17	83	0.88
LARP4B	La ribonucleoprotein 4B	9	8	6	6	29	8	0	9	6	0	2	3	0	0	4	6	0	0	0	0	0	0	0	0	0	8	6	4	8	26	0.84
STAU1	staufen double-stranded RNA binding protein 1	18	15	12	12	57	8	4	10	12	15	5	10	10	12	12	18	0	0	3	0	0	0	0	0	0	5	6	7	6	24	0.9
MAPRE2	microtubule associated protein RP/EB family member 2	24	14	11	10	59	8	5	11	8	8	5	4	10	9	14	24	5	9	0	3	8	9	0	0	0	17	12	14	10	53	0.88
SRP72	signal recognition particle 72	16	14	13	11	54	8	13	14	16	4	7	3	8	5	9	11	0	0	0	0	0	0	0	0	0	13	12	11	9	45	0.89
TP53BP2	tumor protein p53 binding protein 2	36	29	22	19	106	8	9	22	17	29	0	3	8	9	19	36	0	0	0	0	0	0	0	0	0	18	19	25	28	90	0.9
TRIP13	thyroid hormone receptor interactor 13	17	14	13	9	53	8	6	17	14	8	13	5	9	2	4	8	0	0	0	0	0	0	0	0	0	28	27	30	31	116	0.73
TNRC6B	trinucleotide repeat containing adaptor 6B	20	15	14	11	60	8	9	14	9	20	3	0	4	5	11	15	0	0	0	0	6	8	0	0	0	5	7	6	10	28	0.9
CCDC43	coiled-coil domain containing 43	24	16	12	12	64	8	11	9	8	12	12	6	8	7	16	24	7	7	0	0	7	5	0	0	0	8	9	16	13	46	0.89
NXF1	nuclear RNA export factor 1	19	14	9	9	51	8	5	9	8	9	19	4	9	4	9	14	0	0	0	0	3	3	0	0	0	13	13	15	17	58	0.87
MYL12B	myosin light chain 12B	13	10	8	8	39	8	13	5	3	3	7	6	4	8	5	10	5	4	0	0	0	0	0	0	0	8	10	9	9	36	0.87
EZR	ezrin	32	22	19	18	91	8	7	19	18	32	9	11	7	2	15	22	10	8	0	0	13	3	0	0	0	5	5	10	11	31	0.91
LIMCH1	LIM and calponin homology domains 1	20	11	10	8	49	8	4	10	11	6	3	0	3	0	3	20	0	0	0	0	0	0	0	0	0	3	4	3	2	12	0.9
FAM208A	transcription activation suppressor	15	15	14	12	56	8	8	15	14	12	9	11	5	11	3	15	0	0	0	0	0	0	0	0	0	0	0	0	0	0	#N/A
C9orf86	RAB, member RAS oncogene family like 6	38	16	16	15	85	8	11	15	16	15	6	8	16	15	14	38	0	0	0	0	0	0	0	0	0	17	17	22	25	81	0.9
EEF1D	eukaryotic translation elongation factor 1 delta	17	13	13	11	54	8	10	9	9	17	4	6	8	13	10	13	0	4	10	5	0	0	0	8	11	3	4	6	4	17	0.92
PCID2	PCI domain containing 2	10	8	7	6	31	8	6	6	5	3	10	7	0	0	0	0	0	0	0	0	0	0	0	0	0	15	13	8	12	48	0.77
EIF5A	eukaryotic translation initiation factor 5A	30	27	12	11	80	8	12	8	7	10	8	6	11	6	30	27	11	11	0	0	0	0	0	0	0	19	15	22	19	75	0.9
DLGAP5	DLG associated protein 5	59	19	17	17	112	8	14	11	10	17	11	9	12	15	19	59	16	17	0	0	0	0	0	0	0	10	12	13	14	49	0.91
PCMT1	protein-L-isoaspartate (D-aspartate) O-methyltransferase	15	14	13	13	55	8	13	13	13	12	12	12	10	13	11	14	0	15	0	0	5	4	6	0	0	25	25	22	28	100	0.81
SKP1	S-phase kinase associated protein 1	13	11	11	8	43	8	7	11	11	8	4	6	3	0	7	13	0	0	0	0	0	0	0	0	0	15	14	16	16	61	0.84
TUBG1	tubulin gamma 1	16	15	13	11	55	8	9	15	13	11	16	10	8	2	11	7	0	0	0	0	0	0	0	0	0	17	16	18	17	68	0.87
PPP1CC	protein phosphatase 1 catalytic subunit gamma	31	22	18	17	88	8	3	8	4	11	3	4	10	5	14	22	0	17	13	7	14	7	18	9	31	0	0	0	0	0	#N/A
PDCD6	programmed cell death 6	11	8	8	6	33	8	11	4	6	3	6	3	2	0	8	2	0	0	0	0	0	0	0	0	0	9	13	9	11	42	0.82
SH3GL1	SH3 domain containing GRB2 like 1, endophilin A2	20	19	15	14	68	8	9	14	15	10	4	0	6	3	19	20	4	2	0	0	0	0	0	0	0	17	19	23	19	78	0.88
CNN2	calponin 2	13	10	8	8	39	8	10	8	7	8	0	0	2	4	8	13	4	3	0	2	0	0	0	0	0	7	7	15	10	39	0.84
GLUD1	glutamate dehydrogenase 1	23	13	11	9	56	8	11	8	7	13	6	23	9	9	4	6	0	0	0	0	0	0	0	0	0	13	18	19	20	70	0.87
TIMM23	translocase of inner mitochondrial membrane 23	11	8	8	6	33	8	5	8	11	0	6	0	0	0	0	0	0	0	0	0	0	0	0	0	0	7	7	8	6	28	0.86
YWHAB	tyrosine 3-monooxygenase/tryptophan 5-monooxygenase activation protein beta	17	11	8	8	44	8	3	0	0	0	0	0	0	0	6	3	11	17	8	4	2	0	0	8	0	30	36	34	37	137	0.09
STK38	serine/threonine kinase 38	33	22	13	11	79	8	11	7	6	22	6	9	9	11	13	33	0	0	0	0	4	7	3	0	0	15	14	13	15	57	0.9
SEC61A1	SEC61 translocon subunit alpha 1	8	6	5	5	24	8	5	5	4	4	4	6	0	0	0	0	3	5	0	0	0	0	0	0	0	9	8	7	5	29	0.8
AP1B1	adaptor related protein complex 1 subunit beta 1	16	9	8	6	39	8	16	6	9	0	0	0	0	0	0	6	0	0	0	0	0	0	0	0	3	14	17	19	19	69	0.79
SEC24A	SEC24 homolog A, COPII coat complex component	7	7	6	6	26	7	6	5	7	0	0	0	2	3	6	4	0	0	0	0	0	0	0	0	0	6	7	7	9	29	0.82
HNRNPUL2	heterogeneous nuclear ribonucleoprotein U like 2	7	7	6	6	26	7	6	2	0	4	0	7	0	3	0	6	0	0	0	0	0	0	0	0	0	4	5	4	2	15	0.85
SEC16A	SEC16 homolog A, endoplasmic reticulum export factor	27	22	7	5	61	7	0	27	22	4	0	0	0	5	0	0	0	0	0	0	0	0	0	0	0	11	10	5	11	37	0.89
NT5DC2	5'-nucleotidase domain containing 2	10	7	7	6	30	7	7	6	6	0	4	10	4	3	0	0	0	0	0	0	0	0	0	0	0	0	3	4	6	13	0.86
FANCI	FA complementation group I	16	14	7	7	44	7	7	16	14	0	3	4	0	0	4	4	0	0	0	0	0	0	0	0	0	4	0	6	5	15	0.89
GTF3C5	general transcription factor IIIC subunit 5	21	15	12	12	60	7	7	12	12	15	7	8	7	9	11	21	0	0	0	0	0	0	5	0	0	6	7	10	9	32	0.9
ATXN2	ataxin 2	16	11	8	7	42	7	4	8	5	7	3	0	6	6	11	16	0	0	0	0	0	0	0	0	0	8	5	6	8	27	0.88
ANK2	ankyrin 2	24	11	11	9	55	7	11	8	5	9	11	8	7	5	4	24	0	0	0	0	0	0	0	0	0	0	0	4	7	11	0.9
NSDHL	NAD(P) dependent steroid dehydrogenase-like	17	12	10	10	49	7	7	10	12	7	10	10	4	0	4	17	0	0	0	0	0	0	0	0	0	9	7	5	10	31	0.89
RFC5	replication factor C subunit 5	9	8	7	6	30	7	8	5	3	3	6	4	0	0	9	5	0	0	0	0	0	0	0	0	0	10	9	8	11	38	0.82
PSMC6	proteasome 26S subunit, ATPase 6	20	18	13	7	58	7	7	18	13	20	0	0	7	5	5	4	0	0	3	0	4	4	0	2	0	5	8	0	6	19	0.9
ATP6V1A	ATPase H+ transporting V1 subunit A	17	14	13	12	56	7	3	12	17	14	11	6	7	8	9	13	0	0	0	0	0	3	0	0	0	12	9	13	14	48	0.89
RAB14	RAB14, member RAS oncogene family	16	15	15	12	58	7	15	10	9	9	15	16	9	12	8	11	6	0	0	0	0	0	0	0	0	9	8	11	7	35	0.89
PDIA3	protein disulfide isomerase family A member 3	13	9	9	7	38	7	6	3	0	4	9	13	9	0	6	7	0	0	0	0	0	0	0	0	0	5	8	2	7	22	0.87
HNRNPUL1	heterogeneous nuclear ribonucleoprotein U like 1	14	8	7	7	36	7	8	6	5	7	4	7	3	4	6	14	0	0	0	0	0	0	0	0	0	5	5	2	0	12	0.88
MKI67IP	nucleolar protein interacting with the FHA domain of MKI67	9	8	8	7	32	7	5	4	8	0	5	7	3	6	8	9	0	0	0	0	0	0	0	0	0	0	0	2	0	2	0.92
LSG1	large 60S subunit nuclear export GTPase 1	32	22	8	7	69	7	7	8	4	7	0	5	0	0	22	32	0	0	0	0	0	0	0	0	0	3	4	5	3	15	0.91
SRPR	SRP receptor subunit alpha	11	10	9	8	38	7	5	6	8	10	3	5	0	2	11	9	0	0	0	0	0	0	0	0	0	9	9	9	12	39	0.85
EIF3M	eukaryotic translation initiation factor 3 subunit M	29	27	21	15	92	7	8	29	27	14	11	15	13	21	5	12	0	0	0	0	0	0	0	0	0	14	17	21	22	74	0.9
PRUNE	prune exopolyphosphatase 1	28	18	16	15	77	7	11	12	12	15	13	10	16	10	18	28	5	7	3	2	6	4	0	0	0	18	20	16	14	68	0.9
LENG8	leukocyte receptor cluster member 8	41	17	13	13	84	7	8	8	7	12	9	13	9	13	17	41	0	0	0	0	0	0	12	0	0	7	4	3	3	17	0.92
PSMD11	proteasome 26S subunit, non-ATPase 11	11	10	8	7	36	7	8	5	3	11	3	4	4	5	6	10	0	5	3	0	3	0	0	0	0	7	4	7	5	23	0.87
ANKRD28	ankyrin repeat domain 28	21	19	10	7	57	7	7	19	21	10	3	0	3	6	4	6	0	0	2	0	0	0	0	0	0	19	14	17	13	63	0.87
ATP5J2-PTCD1	ATP5MF-PTCD1 readthrough	11	11	9	9	40	7	9	8	7	7	11	11	6	5	7	9	0	0	0	0	0	0	0	5	4	8	11	5	10	34	0.86
RBM26	RNA binding motif protein 26	56	22	16	13	107	7	7	4	4	16	8	5	5	4	22	56	0	0	0	2	3	4	13	0	0	2	0	0	2	4	0.92
SPC24	SPC24 component of NDC80 kinetochore complex	7	7	7	2	23	7	7	7	0	0	0	0	0	0	2	0	0	0	0	0	0	0	0	0	0	0	2	2	2	6	0.86
PNN	pinin, desmosome associated protein	17	17	16	15	65	7	7	16	15	17	3	0	0	5	8	17	0	0	5	4	4	3	0	0	11	0	0	7	0	7	0.9
CPSF2	cleavage and polyadenylation specific factor 2	16	11	10	9	46	7	4	8	7	10	9	8	5	6	16	11	0	0	0	0	0	0	0	0	0	5	5	7	11	28	0.88
FGFR1OP	centrosomal protein 43	17	10	10	8	45	7	8	0	3	10	0	2	3	3	10	17	0	0	0	0	0	0	0	0	0	6	9	9	7	31	0.88
TARS	threonyl-tRNA synthetase 1	43	38	18	17	116	7	8	17	13	14	18	13	7	4	38	43	6	0	0	0	0	0	0	0	0	12	17	14	20	63	0.91
NOP2	NOP2 nucleolar protein	18	17	13	12	60	7	12	5	6	13	7	18	8	7	10	17	0	0	5	0	0	0	0	0	0	5	4	3	4	16	0.92
PRPF6	pre-mRNA processing factor 6	15	12	11	9	47	7	7	11	12	9	3	6	5	6	8	15	0	0	0	0	0	0	0	0	0	6	7	7	0	20	0.89
TAB1	TGF-beta activated kinase 1 (MAP3K7) binding protein 1	16	10	7	7	40	7	6	6	4	7	6	0	2	0	10	16	0	0	0	0	0	0	0	0	0	9	9	9	9	36	0.87
PRIM2	DNA primase subunit 2	20	17	9	9	55	7	9	9	7	3	0	0	0	0	20	17	0	0	0	0	0	0	3	0	0	4	7	5	6	22	0.9
EIF3F	eukaryotic translation initiation factor 3 subunit F	22	20	19	18	79	7	8	19	15	22	14	18	20	12	5	18	0	0	0	0	0	0	0	0	0	18	15	15	18	66	0.9
KPNA2	karyopherin subunit alpha 2	15	11	10	9	45	7	10	8	9	11	6	3	7	4	4	15	5	3	4	0	2	2	3	0	0	13	17	18	21	69	0.81
RANBP1	RAN binding protein 1	16	13	11	9	49	7	11	7	6	9	8	9	0	6	13	16	2	8	0	0	4	4	0	4	4	10	6	10	12	38	0.88
GTF2F2	general transcription factor IIF subunit 2	23	19	9	9	60	7	7	9	9	9	5	0	5	0	23	19	6	0	0	0	0	0	8	0	0	0	0	0	0	0	#N/A
PDCD5	programmed cell death 5	37	30	13	13	93	7	13	10	9	8	10	5	13	10	30	37	8	6	0	4	5	4	0	0	0	19	16	24	20	79	0.9
ATP6V1H	ATPase H+ transporting V1 subunit H	7	7	5	3	22	7	3	7	5	0	0	0	0	0	0	2	0	0	0	0	0	0	0	0	0	6	4	7	4	21	0.81
ITSN1	intersectin 1	58	24	21	19	122	7	11	19	21	58	6	9	24	17	6	16	0	0	4	0	0	0	0	0	0	6	4	10	6	26	0.92
HP1BP3	heterochromatin protein 1 binding protein 3	50	31	21	20	122	7	7	13	12	17	20	21	9	12	31	50	3	6	0	0	0	0	6	0	4	2	0	2	0	4	0.92
HAUS8	HAUS augmin like complex subunit 8	28	19	11	10	68	7	11	28	19	10	0	0	7	7	0	10	0	0	0	0	0	0	0	0	0	6	8	8	9	31	0.9
RPSA	ribosomal protein SA	11	11	10	10	42	7	11	10	10	6	8	6	5	3	3	11	0	0	0	0	0	0	0	0	0	9	11	15	10	45	0.85
SEC61G	SEC61 translocon subunit gamma	7	0	0	0	7	7	0	0	0	0	0	0	0	0	0	0	0	0	0	0	0	0	0	0	0	0	0	0	0	0	#N/A
HDAC5	histone deacetylase 5	7	7	7	7	28	7	7	7	0	0	2	0	7	6	0	2	0	0	0	0	0	0	0	0	0	2	0	2	0	4	0.87
LSM3	LSM3 homolog, U6 small nuclear RNA and mRNA degradation associated	12	8	7	5	32	7	8	4	4	4	0	2	5	0	0	12	0	0	0	0	0	0	0	0	0	3	3	0	0	6	0.88
PSMD6	proteasome 26S subunit, non-ATPase 6	12	10	10	8	40	7	6	12	8	8	6	6	7	4	10	10	0	0	0	0	3	0	0	0	0	6	5	2	0	13	0.88
SNX9	sorting nexin 9	35	16	16	11	78	7	11	7	8	16	5	3	4	3	16	35	0	0	0	0	2	4	0	0	0	23	15	25	19	82	0.89
GTPBP1	GTP binding protein 1	14	10	9	7	40	7	7	9	3	0	5	4	6	0	10	14	0	0	0	0	0	0	0	0	0	10	7	11	9	37	0.86
WDR70	WD repeat domain 70	64	50	23	17	154	7	11	7	9	17	4	2	5	4	50	64	0	4	0	0	0	0	23	0	0	8	6	8	6	28	0.92
AGK	acylglycerol kinase	10	10	8	7	35	7	8	0	0	0	10	10	4	0	0	0	0	0	0	0	0	0	0	0	0	14	12	12	9	47	0.82
TP53	tumor protein p53	35	32	32	11	110	7	9	35	32	32	8	11	6	9	0	5	0	0	0	0	0	0	0	0	0	8	11	5	10	34	0.91
TUBB2B	tubulin beta 2B class IIb	23	17	16	12	68	7	12	17	23	0	0	16	9	8	0	0	5	0	0	0	0	0	5	7	11	0	0	0	0	0	#N/A
DLG1	discs large MAGUK scaffold protein 1	30	18	14	8	70	7	6	6	8	14	0	3	4	5	18	30	0	0	0	0	0	0	0	0	0	9	4	6	12	31	0.9
EIF3CL	eukaryotic translation initiation factor 3 subunit C like	15	11	9	8	43	7	8	0	15	0	9	7	11	0	0	0	2	2	6	2	3	3	0	0	0	6	9	10	11	36	0.87
PDHB	pyruvate dehydrogenase E1 subunit beta	11	11	11	8	41	7	8	8	11	2	11	11	3	3	3	0	0	0	0	0	0	0	0	0	0	8	10	10	14	42	0.85
TACC1	transforming acidic coiled-coil containing protein 1	40	29	12	10	91	7	8	10	9	29	6	7	8	12	10	40	0	0	5	0	0	0	0	0	0	0	3	0	0	3	0.92
GSPT1	G1 to S phase transition 1	20	13	11	7	51	7	6	3	0	20	0	0	2	4	11	13	0	0	0	0	0	0	0	0	0	4	3	7	8	22	0.89
CDV3	CDV3 homolog	27	13	12	10	62	7	8	5	5	13	3	2	0	0	10	27	12	6	0	0	0	3	0	0	0	6	11	7	11	35	0.9
GCFC1	PAX3 and PAX7 binding protein 1	19	19	15	10	63	7	7	19	9	8	8	15	10	9	6	19	0	0	0	0	0	0	3	0	0	0	0	0	0	0	#N/A
TNIK	TRAF2 and NCK interacting kinase	16	16	14	12	58	7	8	12	14	16	4	0	4	3	2	16	0	0	0	0	0	0	0	0	0	11	9	14	10	44	0.89
EIF2C2	argonaute RISC catalytic component 2	9	8	7	6	30	7	4	4	6	9	2	0	6	0	6	8	0	0	0	0	0	0	0	0	0	18	19	21	21	79	0.35
SULT1A1	sulfotransferase family 1A member 1	22	20	19	15	76	7	14	19	20	13	22	15	11	7	2	0	0	0	0	0	4	4	0	0	0	4	5	0	5	14	0.92
PAK2	p21 (RAC1) activated kinase 2	30	25	10	10	75	7	10	5	6	10	0	0	0	0	25	30	5	0	0	0	0	0	0	0	0	10	7	10	10	37	0.9
USP39	ubiquitin specific peptidase 39	10	9	8	8	35	7	5	8	10	0	8	9	0	2	6	5	0	0	0	0	0	0	0	0	0	4	3	5	3	15	0.88
LOC101060252	0	13	9	7	7	36	7	6	6	5	13	7	6	6	6	7	9	0	0	0	0	0	0	0	0	0	6	6	5	8	25	0.87
DUT	deoxyuridine triphosphatase	18	10	9	9	46	7	9	6	5	8	10	6	5	6	9	18	3	0	0	0	0	0	0	0	0	6	0	0	6	12	0.89
PSMD12	proteasome 26S subunit, non-ATPase 12	26	19	15	14	74	7	5	11	9	15	6	7	8	14	19	26	6	7	0	0	3	0	0	0	0	7	2	6	5	20	0.92
AP3M1	adaptor related protein complex 3 subunit mu 1	10	8	7	7	32	7	6	8	10	7	2	3	0	0	7	0	0	0	0	0	3	0	0	0	0	40	33	50	43	166	0
MAT2A	methionine adenosyltransferase 2A	27	23	9	8	67	7	8	5	3	7	0	4	8	9	0	0	23	27	0	4	0	0	0	0	0	5	6	6	7	24	0.9
NCK1	NCK adaptor protein 1	48	28	21	12	109	7	12	6	7	21	7	5	10	8	28	48	0	0	0	0	0	0	0	0	0	22	17	19	24	82	0.91
YWHAZ	tyrosine 3-monooxygenase/tryptophan 5-monooxygenase activation protein zeta	21	15	12	12	60	7	9	8	9	5	0	0	4	6	15	5	12	12	4	3	0	0	0	0	21	50	60	53	49	212	0
PARG	poly(ADP-ribose) glycohydrolase	22	11	8	7	48	7	8	3	2	5	0	2	0	3	11	22	0	0	0	0	0	0	0	0	0	6	3	8	7	24	0.89
PFN2	profilin 2	16	15	14	10	55	7	6	6	6	15	14	10	10	16	4	0	0	0	0	0	0	0	0	0	0	4	7	8	7	26	0.89
SAMHD1	SAM and HD domain containing deoxynucleoside triphosphate triphosphohydrolase 1	10	7	7	7	31	7	4	6	0	0	7	3	5	0	7	10	0	0	0	0	0	0	0	0	0	4	0	5	6	15	0.86
LSM2	LSM2 homolog, U6 small nuclear RNA and mRNA degradation associated	7	6	0	0	13	6	0	0	0	0	0	0	0	0	0	7	0	0	0	0	0	0	0	0	0	0	0	0	0	0	#N/A
CXorf56	STING1 ER exit protein 1	72	41	24	17	154	6	8	6	7	15	9	8	0	7	41	72	17	17	3	5	0	0	24	0	0	8	7	5	10	30	0.92
ZC3H15	zinc finger CCCH-type containing 15	23	15	12	9	59	6	9	7	12	9	4	2	5	6	15	23	0	0	0	0	0	4	0	0	0	8	9	6	6	29	0.9
USP10	ubiquitin specific peptidase 10	25	20	14	13	72	6	10	13	20	25	5	7	6	5	5	14	0	0	0	0	0	0	0	0	0	4	6	4	7	21	0.91
KIAA0368	Ecm29 proteasome adaptor and scaffold	22	20	6	6	54	6	6	22	20	0	6	2	0	4	0	0	0	0	0	0	0	0	0	0	0	7	6	5	11	29	0.89
MYO1C	myosin IC	9	7	6	6	28	6	2	6	0	2	7	9	0	4	0	0	0	0	0	0	0	0	0	0	0	11	10	7	6	34	0.8
CTBP2	C-terminal binding protein 2	10	9	7	6	32	6	5	9	7	6	5	6	0	2	3	10	0	0	0	0	0	0	0	0	0	7	6	7	6	26	0.86
WDR82	WD repeat domain 82	24	18	14	13	69	6	7	7	4	18	11	6	7	4	13	24	0	0	0	0	5	4	14	4	0	0	0	0	0	0	#N/A
DDB1	damage specific DNA binding protein 1	6	3	3	3	15	6	3	2	3	2	3	0	0	0	0	3	0	0	0	0	0	0	0	0	0	4	9	9	11	33	0.55
AP2M1	adaptor related protein complex 2 subunit mu 1	18	13	11	8	50	6	11	8	7	13	6	6	4	6	0	18	0	0	0	0	0	0	0	0	0	6	11	4	7	28	0.88
RPL8	ribosomal protein L8	13	12	9	8	42	6	8	12	13	7	9	8	8	6	5	5	0	0	7	0	5	4	6	0	0	3	3	8	2	16	0.88
GPKOW	G-patch domain and KOW motifs	24	15	9	6	54	6	4	3	4	9	0	0	0	0	15	24	4	0	0	0	0	0	6	0	0	0	0	0	0	0	#N/A
RPL36	ribosomal protein L36	10	7	6	6	29	6	5	4	7	10	4	0	6	0	0	0	0	0	3	0	4	4	0	0	0	4	5	5	5	19	0.86
C20orf4	AAR2 splicing factor	12	8	7	6	33	6	6	8	12	5	0	3	3	2	6	7	0	0	0	0	0	0	0	0	0	11	8	8	7	34	0.84
MRPS31	mitochondrial ribosomal protein S31	8	6	2	0	16	6	8	0	0	0	0	2	0	0	0	0	0	0	0	0	0	0	0	0	0	2	0	0	0	2	0.82
SUGT1	SGT1 homolog, MIS12 kinetochore complex assembly cochaperone	45	44	10	9	108	6	8	8	9	10	8	5	4	2	45	44	0	0	0	0	5	7	3	0	0	12	15	19	15	61	0.91
EML4	EMAP like 4	24	18	8	7	57	6	7	5	5	18	2	0	6	4	8	24	0	0	0	0	0	0	0	0	0	5	4	8	7	24	0.9
ANAPC5	anaphase promoting complex subunit 5	20	20	8	7	55	6	5	20	20	5	4	8	4	7	2	0	0	0	0	0	0	0	0	0	0	10	10	10	11	41	0.89
ILVBL	ilvB acetolactate synthase like	11	11	6	2	30	6	2	11	11	0	0	0	0	0	0	0	0	0	0	0	0	0	0	0	0	0	0	3	0	3	0.87
IPO9	importin 9	20	17	7	6	50	6	6	20	17	4	7	0	3	0	6	5	0	0	0	0	0	0	0	0	0	15	18	14	16	63	0.86
CKB	creatine kinase B	26	18	9	6	59	6	6	5	9	4	0	0	3	6	26	18	0	0	0	0	0	0	0	4	4	20	18	25	18	81	0.86
AIMP1	aminoacyl tRNA synthetase complex interacting multifunctional protein 1	15	13	9	8	45	6	3	13	15	9	8	6	3	8	0	6	0	0	5	0	0	0	0	0	0	2	2	2	5	11	0.89
DEPDC1B	DEP domain containing 1B	23	20	20	16	79	6	7	16	20	8	12	11	12	13	23	20	5	6	0	0	6	0	0	0	0	20	14	13	14	61	0.9
PFKM	phosphofructokinase, muscle	11	9	7	6	33	6	5	9	11	6	5	4	5	7	5	0	0	0	0	0	0	0	0	0	0	4	4	7	5	20	0.86
ISYNA1	inositol-3-phosphate synthase 1	9	8	6	6	29	6	6	6	5	8	5	6	4	5	5	9	0	0	0	0	0	0	0	0	0	0	4	8	7	19	0.84
CDK5RAP3	CDK5 regulatory subunit associated protein 3	7	6	3	0	16	6	0	3	0	0	0	0	0	0	7	0	0	0	0	0	0	0	0	0	0	3	0	0	0	3	0.81
CBS	cystathionine beta-synthase	13	8	8	6	35	6	8	8	6	13	5	5	2	0	4	6	0	0	0	0	0	0	0	0	0	4	4	4	4	16	0.88
PPM1G	protein phosphatase, Mg2+/Mn2+ dependent 1G	20	20	8	8	56	6	8	6	8	5	0	0	0	0	20	20	4	6	0	0	0	0	8	0	0	8	6	6	8	28	0.89
EIF2S2	eukaryotic translation initiation factor 2 subunit beta	23	13	12	11	59	6	5	6	7	11	12	7	8	10	13	23	0	0	0	0	0	0	0	0	0	7	5	8	6	26	0.9
IPO8	importin 8	8	6	4	4	22	6	4	8	4	0	0	0	3	0	4	0	0	0	0	0	0	0	0	0	0	8	6	6	5	25	0.79
GOLGA5	golgin A5	15	12	11	11	49	6	11	7	12	15	4	4	4	0	11	11	0	0	0	0	0	0	0	0	0	0	0	3	4	7	0.92
DLAT	dihydrolipoamide S-acetyltransferase	7	6	6	4	23	6	6	4	4	3	4	7	0	0	0	0	0	0	0	0	0	0	0	0	0	4	4	5	5	18	0.83
PLOD1	procollagen-lysine,2-oxoglutarate 5-dioxygenase 1	6	5	4	3	18	6	5	4	3	0	3	3	0	0	0	0	0	0	0	0	0	0	0	0	0	3	6	5	8	22	0.75
SUGP1	SURP and G-patch domain containing 1	54	21	20	15	110	6	4	6	7	21	9	5	8	8	20	54	7	3	0	4	0	0	15	0	0	0	5	0	4	9	0.92
AKAP1	A-kinase anchoring protein 1	23	23	10	8	64	6	6	10	7	23	3	5	7	5	8	23	0	0	3	0	0	0	0	0	0	4	3	2	4	13	0.92
UBE2I	ubiquitin conjugating enzyme E2 I	10	9	9	8	36	6	4	4	3	10	6	9	8	9	0	0	0	0	7	0	0	0	0	0	0	6	4	5	6	21	0.87
DDX18	DEAD-box helicase 18	51	32	27	21	131	6	14	11	11	10	27	51	14	18	21	32	0	0	0	0	0	0	0	0	0	8	5	7	3	23	0.92
DCP1B	decapping mRNA 1B	13	10	9	8	40	6	5	13	10	9	8	3	8	0	0	0	0	0	0	0	0	0	0	0	0	7	5	9	9	30	0.87
DENND4C	DENN domain containing 4C	22	19	14	11	66	6	7	22	19	14	6	2	11	6	6	6	0	0	0	0	0	0	0	0	0	25	24	19	23	91	0.87
EEF1A2	eukaryotic translation elongation factor 1 alpha 2	7	6	6	5	24	6	4	7	6	4	0	0	0	2	0	5	0	0	0	0	0	0	0	0	0	4	6	2	3	15	0.83
GALK1	galactokinase 1	6	4	4	0	14	6	4	0	0	0	4	0	0	0	0	0	0	0	0	0	0	0	0	0	0	8	5	9	7	29	0.64
HAT1	histone acetyltransferase 1	47	30	13	8	98	6	4	4	5	8	4	3	5	6	30	47	0	0	0	0	0	0	13	0	0	4	7	4	4	19	0.91
DNAJA1	DnaJ heat shock protein family (Hsp40) member A1	17	15	14	10	56	6	7	14	9	17	2	6	10	8	6	15	5	9	0	0	0	0	0	0	0	30	34	35	37	136	0.57
PPP4C	protein phosphatase 4 catalytic subunit	20	13	8	8	49	6	5	6	7	8	8	5	7	5	13	20	0	0	0	0	0	0	0	0	0	0	0	4	0	4	0.92
RPA3	replication protein A3	15	8	7	6	36	6	6	8	7	0	2	3	3	4	6	15	0	0	0	0	0	0	0	0	0	4	3	4	3	14	0.88
RPS13	ribosomal protein S13	15	9	8	8	40	6	15	8	7	8	9	5	4	2	0	0	0	0	0	0	8	6	0	0	0	8	11	12	9	40	0.86
SNRPE	small nuclear ribonucleoprotein polypeptide E	16	12	10	9	47	6	9	7	8	10	7	0	0	9	12	16	0	0	0	0	0	0	0	0	0	12	12	11	11	46	0.88
VBP1	VHL binding protein 1	15	11	10	10	46	6	3	7	6	0	5	5	6	3	15	10	10	11	0	0	0	3	0	0	0	8	7	10	6	31	0.88
ARL3	ADP ribosylation factor like GTPase 3	10	6	5	0	21	6	0	0	0	0	0	0	0	0	5	10	0	0	0	0	0	0	0	0	0	9	8	5	8	30	0.76
SNRPD3	small nuclear ribonucleoprotein D3 polypeptide	11	10	9	9	39	6	8	8	9	10	8	0	5	6	4	8	0	0	8	7	4	4	7	9	11	6	3	6	5	20	0.92
SCYL2	SCY1 like pseudokinase 2	8	6	6	6	26	6	8	6	6	6	3	0	5	3	5	4	0	0	0	0	0	0	0	0	0	12	10	8	10	40	0.77
PFN1	profilin 1	34	30	9	7	80	6	9	5	6	5	4	0	3	0	30	34	7	5	0	0	0	0	0	0	0	10	12	10	10	42	0.91
TFIP11	tuftelin interacting protein 11	43	35	22	17	117	6	8	15	10	22	14	17	14	10	35	43	0	0	5	3	0	0	7	3	0	3	6	0	5	14	0.92
PGRMC1	progesterone receptor membrane component 1	13	9	9	8	39	6	5	2	0	5	7	5	6	8	9	7	13	9	0	0	0	0	0	0	5	13	11	12	11	47	0.85
SF3A3	splicing factor 3a subunit 3	38	25	15	15	93	6	9	15	13	25	8	11	9	6	15	38	3	0	5	0	0	0	0	0	0	7	6	5	9	27	0.91
STIP1	stress induced phosphoprotein 1	24	12	7	6	49	6	6	3	4	7	0	2	0	0	12	24	2	6	0	0	0	0	0	0	0	8	10	8	8	34	0.88
NUP188	nucleoporin 188	10	8	6	6	30	6	10	8	4	0	6	3	0	0	0	0	0	0	0	0	0	0	0	0	0	6	7	7	6	26	0.85
PUS1	pseudouridine synthase 1	8	8	6	6	28	6	6	8	4	2	8	6	0	4	4	5	0	0	0	0	0	0	0	0	0	9	7	9	9	34	0.82
COPZ1	COPI coat complex subunit zeta 1	8	6	6	6	26	6	0	6	6	6	0	0	0	0	6	8	0	0	0	0	0	0	0	0	0	2	2	2	2	8	0.87
C3orf75	elongator acetyltransferase complex subunit 6	25	23	16	13	77	6	11	12	13	23	12	12	16	12	12	25	0	0	0	6	4	5	0	0	0	12	14	17	18	61	0.9
DLD	dihydrolipoamide dehydrogenase	15	11	11	11	48	6	15	11	11	0	11	3	5	2	0	0	0	0	0	0	0	0	0	0	0	17	16	18	20	71	0.84
EXOSC4	exosome component 4	12	9	9	8	38	6	6	6	9	8	0	8	9	7	8	12	0	0	0	0	0	0	0	0	0	4	6	5	4	19	0.88
DDX24	DEAD-box helicase 24	6	3	3	2	14	6	0	0	0	2	0	3	0	0	0	3	0	0	0	0	0	0	0	0	0	0	0	0	0	0	#N/A
YTHDF2	YTH N6-methyladenosine RNA binding protein 2	16	12	9	8	45	6	6	8	4	12	5	3	0	0	9	8	3	16	0	0	0	3	0	0	0	7	9	6	9	31	0.88
TNPO1	transportin 1	8	6	4	3	21	6	2	0	2	2	2	4	0	0	8	3	0	0	0	0	0	0	0	0	0	6	6	10	6	28	0.75
USP5	ubiquitin specific peptidase 5	13	10	7	7	37	6	6	10	13	0	7	3	6	4	7	2	0	0	0	0	0	0	0	0	0	3	3	4	3	13	0.88
PSMD13	proteasome 26S subunit, non-ATPase 13	6	6	4	4	20	6	6	4	4	0	0	2	2	3	2	3	0	0	0	0	0	0	0	0	0	6	3	7	4	20	0.79
HK1	hexokinase 1	11	9	9	8	37	6	9	7	7	3	9	7	0	0	8	11	0	0	0	0	0	0	0	0	0	10	9	10	9	38	0.86
MYL6	myosin light chain 6	6	5	5	5	21	6	2	3	2	3	3	0	2	3	5	0	5	5	0	0	0	5	0	0	0	3	0	2	6	11	0.82
NUP93	nucleoporin 93	31	25	22	20	98	6	16	7	11	31	22	20	6	9	10	25	0	0	0	0	0	0	0	0	0	22	19	15	16	72	0.91
SON	SON DNA and RNA binding protein	46	34	29	28	137	6	15	19	13	34	10	29	16	28	13	46	0	0	10	2	0	0	0	11	8	3	0	0	0	3	0.92
HBS1L	HBS1 like translational GTPase	32	21	19	14	86	6	6	14	13	19	5	6	9	5	21	32	0	2	0	0	0	0	0	0	0	25	18	15	20	78	0.9
SNX2	sorting nexin 2	23	18	18	16	75	6	11	12	9	16	12	2	18	10	18	23	0	0	0	0	0	0	0	0	0	17	16	13	13	59	0.9
PYGL	glycogen phosphorylase L	18	14	12	11	55	6	9	18	14	0	12	11	0	2	11	4	0	0	0	0	0	0	0	0	0	4	5	9	7	25	0.89
LDHA	lactate dehydrogenase A	19	18	9	9	55	6	9	19	18	6	5	8	0	5	9	3	0	0	0	0	0	3	0	0	0	9	12	12	12	45	0.89
LMNA	lamin A/C	7	6	3	3	19	6	2	0	0	0	2	3	0	0	2	7	0	0	0	0	0	0	0	3	0	0	0	3	0	3	0.84
SRSF7	serine and arginine rich splicing factor 7	20	20	18	13	71	6	12	12	10	18	11	9	12	11	11	20	0	0	8	7	6	0	0	13	20	0	7	0	0	7	0.92
PPP2R5D	protein phosphatase 2 regulatory subunit B'delta	19	8	7	6	40	6	7	5	8	4	4	0	4	0	6	19	0	0	0	0	0	0	0	0	0	8	7	9	7	31	0.87
YTHDF1	YTH N6-methyladenosine RNA binding protein 1	10	8	6	5	29	6	4	2	2	8	2	0	0	0	5	10	0	0	0	0	4	0	0	0	0	0	6	4	2	12	0.85
RFC2	replication factor C subunit 2	6	6	6	6	24	6	0	3	6	0	0	0	0	3	6	6	0	0	0	0	0	0	0	0	0	4	4	6	5	19	0.83
ANK3	ankyrin 3	39	14	9	8	70	6	6	14	8	8	9	6	5	3	8	39	0	0	0	0	0	0	0	0	0	6	6	4	5	21	0.91
PASK	PAS domain containing serine/threonine kinase	11	9	8	8	36	6	5	9	5	0	8	5	2	3	11	8	0	0	0	0	0	0	0	0	0	8	9	10	11	38	0.85
HARS	histidyl-tRNA synthetase 1	17	10	8	6	41	6	3	5	8	4	0	0	3	5	10	17	0	0	0	0	0	0	0	0	0	3	6	0	7	16	0.88
IPO11	importin 11	7	7	6	3	23	6	2	7	7	0	3	2	0	0	0	0	0	0	0	0	0	0	0	0	0	13	11	14	9	47	0.66
C17orf81	elongator acetyltransferase complex subunit 5	21	16	13	12	62	6	13	11	6	16	3	6	8	6	12	21	5	4	0	0	0	0	0	0	0	10	9	10	7	36	0.9
PGAM1	phosphoglycerate mutase 1	22	11	8	8	49	6	5	8	6	8	2	4	3	0	11	22	0	2	0	0	0	0	0	0	0	8	0	0	0	8	0.89
PRKACA	protein kinase cAMP-activated catalytic subunit alpha	9	8	7	7	31	6	7	5	8	7	6	9	6	2	0	0	0	0	0	0	0	0	0	0	0	6	10	5	6	27	0.84
ERLIN2	ER lipid raft associated 2	21	16	15	13	65	6	13	16	15	21	6	8	0	2	4	9	0	0	0	0	0	0	0	0	0	12	10	11	9	42	0.9
MAPRE1	microtubule associated protein RP/EB family member 1	38	22	11	6	77	6	6	0	5	11	0	0	0	3	22	38	4	0	0	0	0	0	0	0	0	8	8	7	11	34	0.91
FAM91A1	family with sequence similarity 91 member A1	13	10	10	9	42	6	5	8	9	10	3	0	8	10	13	4	0	0	0	0	0	0	0	0	0	10	9	8	10	37	0.87
RPS12	ribosomal protein S12	53	50	9	8	120	6	9	53	50	4	8	8	6	6	3	8	0	0	0	0	0	0	0	0	0	11	13	16	16	56	0.91
KPNA5	karyopherin subunit alpha 5	6	0	0	0	6	6	0	0	0	0	0	0	0	0	0	0	0	0	0	0	0	0	0	0	0	0	0	0	0	0	#N/A
POLD3	DNA polymerase delta 3, accessory subunit	13	8	8	7	36	6	8	5	7	0	5	0	2	4	8	13	2	0	0	0	0	0	0	0	0	2	0	0	0	2	0.92
SNRPD1	small nuclear ribonucleoprotein D1 polypeptide	22	17	14	9	62	6	9	22	17	4	3	5	3	2	8	14	7	7	6	6	5	3	5	0	0	4	7	6	6	23	0.9
SUMO1	small ubiquitin like modifier 1	8	7	6	6	27	6	4	0	0	8	0	0	0	0	3	7	0	0	6	3	0	0	0	2	5	0	0	0	0	0	#N/A
UTP15	UTP15 small subunit processome component	6	5	4	0	15	6	5	0	0	0	0	4	0	0	0	0	0	0	0	0	0	0	0	0	0	0	0	0	0	0	#N/A
COASY	Coenzyme A synthase	7	7	6	5	25	5	7	7	6	5	5	0	0	2	0	0	0	0	0	0	0	0	0	0	0	6	8	7	7	28	0.82
AIMP2	aminoacyl tRNA synthetase complex interacting multifunctional protein 2	18	18	7	6	49	5	5	18	18	5	4	6	5	7	0	0	0	0	0	0	0	0	0	0	0	0	6	6	5	17	0.89
GARS	glycyl-tRNA synthetase 1	17	15	9	7	48	5	7	15	17	0	7	9	6	2	0	2	0	0	0	0	0	0	0	0	0	21	19	13	19	72	0.84
CWC15	CWC15 spliceosome associated protein homolog	33	15	11	8	67	5	0	0	0	8	0	0	0	0	11	33	0	0	0	0	0	0	15	0	0	0	4	3	3	10	0.91
FHOD1	formin homology 2 domain containing 1	15	11	9	8	43	5	6	8	11	9	0	0	0	0	6	15	0	0	0	0	0	0	0	0	0	3	2	5	0	10	0.89
PFDN2	prefoldin subunit 2	20	8	7	6	41	5	6	4	3	6	6	4	5	4	7	20	3	8	0	0	0	2	0	0	0	7	6	8	8	29	0.88
OCRL	OCRL inositol polyphosphate-5-phosphatase	24	10	7	7	48	5	7	3	3	4	5	7	6	5	10	24	0	0	0	0	0	0	0	0	0	7	13	10	17	47	0.86
RABEP1	rabaptin, RAB GTPase binding effector protein 1	10	9	5	3	27	5	0	10	9	2	0	0	2	0	0	3	0	0	0	0	0	0	0	0	0	5	4	0	0	9	0.85
SF3B5	splicing factor 3b subunit 5	9	5	5	4	23	5	2	5	4	4	0	0	4	0	0	9	3	0	0	2	0	0	0	0	0	0	0	0	0	0	#N/A
USMG5	ATP synthase membrane subunit k	6	6	5	5	22	5	4	0	0	5	3	3	5	6	5	6	0	0	0	0	0	0	0	0	0	7	6	6	6	25	0.8
RDBP	negative elongation factor complex member E	64	36	16	14	130	5	5	7	10	14	4	0	3	3	36	64	4	6	3	0	3	0	16	0	0	2	0	2	0	4	0.92
TMCO7	transport and golgi organization 6 homolog	21	14	10	10	55	5	6	7	10	21	0	0	5	0	14	10	0	0	0	0	0	0	0	0	0	3	0	2	0	5	0.92
GTF2F1	general transcription factor IIF subunit 1	55	27	23	22	127	5	8	10	12	22	8	4	9	8	27	55	0	3	4	0	3	4	23	0	0	5	5	0	3	13	0.92
NSF	N-ethylmaleimide sensitive factor, vesicle fusing ATPase	12	6	6	5	29	5	6	3	3	6	5	0	0	0	0	12	0	0	0	0	0	0	0	0	0	0	3	6	8	17	0.84
PSMD8	proteasome 26S subunit, non-ATPase 8	13	9	7	5	34	5	9	4	3	2	4	0	7	4	4	13	4	3	0	0	0	0	0	0	0	5	4	3	4	16	0.87
WDR43	WD repeat domain 43	5	5	4	3	17	5	2	2	3	0	2	0	0	0	0	5	0	0	0	0	0	4	0	0	0	2	3	3	0	8	0.82
RPL35A	ribosomal protein L35a	8	7	5	4	24	5	4	0	0	7	0	0	4	0	0	0	8	4	0	0	0	0	3	0	0	0	0	0	0	0	#N/A
AGTPBP1	ATP/GTP binding carboxypeptidase 1	9	6	6	5	26	5	4	9	6	0	3	0	6	2	0	5	0	0	0	0	0	0	0	0	0	14	12	11	14	51	0.71
VPS35	VPS35 retromer complex component	5	3	0	0	8	5	0	0	3	0	0	0	0	0	0	0	0	0	0	0	0	0	0	0	0	57	55	53	50	215	0
BCOR	BCL6 corepressor	13	9	7	6	35	5	3	4	6	3	4	9	3	7	5	13	0	0	0	0	0	0	0	0	0	3	0	4	2	9	0.88
UPF1	UPF1 RNA helicase and ATPase	19	11	7	5	42	5	7	5	5	11	3	2	0	0	5	19	0	0	0	0	0	0	0	0	0	8	7	11	9	35	0.87
WRNIP1	WRN helicase interacting protein 1	37	19	19	15	90	5	3	15	11	19	11	7	8	9	19	37	0	0	0	0	0	0	5	0	0	0	0	0	0	0	#N/A
KARS	lysyl-tRNA synthetase 1	20	11	8	7	46	5	4	11	7	20	6	4	6	6	2	8	0	0	0	0	0	0	0	0	0	6	6	3	5	20	0.89
HAUS2	HAUS augmin like complex subunit 2	23	14	7	5	49	5	3	14	23	7	0	0	2	4	0	0	0	0	0	0	0	0	0	0	0	4	4	2	3	13	0.9
EXOSC2	exosome component 2	29	15	15	13	72	5	4	15	13	13	10	10	9	10	15	29	0	0	3	3	0	0	0	0	0	12	11	13	8	44	0.9
MTMR9	myotubularin related protein 9	11	9	5	4	29	5	0	4	4	0	4	0	0	0	11	9	2	0	0	0	0	0	0	0	0	10	7	6	10	33	0.82
BTF3	basic transcription factor 3	25	11	9	6	51	5	5	11	9	0	0	0	0	0	25	6	4	0	0	0	0	0	0	0	0	9	9	15	9	42	0.87
FERMT2	FERM domain containing kindlin 2	20	11	10	8	49	5	3	11	8	0	3	0	0	0	20	10	0	0	0	0	0	0	0	0	2	10	11	13	13	47	0.88
GFPT1	glutamine--fructose-6-phosphate transaminase 1	14	14	12	12	52	5	6	14	12	12	11	7	3	4	10	14	0	0	0	0	0	0	0	0	0	18	18	27	22	85	0.79
GATAD2B	GATA zinc finger domain containing 2B	9	9	8	8	34	5	6	0	8	9	0	5	0	2	5	8	3	0	7	0	0	0	9	0	0	0	0	0	0	0	#N/A
SF3A2	splicing factor 3a subunit 2	10	10	10	9	39	5	7	10	9	0	8	10	9	6	10	5	0	0	5	4	0	0	3	0	0	3	3	3	4	13	0.92
LTV1	LTV1 ribosome biogenesis factor	17	9	5	4	35	5	4	0	0	2	0	0	0	0	9	17	0	0	0	0	0	0	0	0	0	13	16	13	15	57	0.8
SLC25A1	solute carrier family 25 member 1	14	14	13	12	53	5	8	9	14	12	13	14	7	7	2	8	0	6	0	0	4	4	4	0	0	10	11	5	9	35	0.89
ZNF638	zinc finger protein 638	23	14	13	13	63	5	4	7	5	13	5	14	4	8	13	23	0	0	0	0	0	0	4	0	0	0	0	0	0	0	#N/A
C17orf79	coordinator of PRMT5 and differentiation stimulator	15	14	6	5	40	5	6	3	4	4	0	0	0	0	15	14	0	0	0	0	0	0	0	0	0	4	4	2	4	14	0.89
MRPL24	mitochondrial ribosomal protein L24	5	5	3	2	15	5	5	0	0	0	0	3	0	2	0	2	0	0	0	0	0	0	0	0	0	0	0	0	5	5	0.77
PLS1	plastin 1	21	18	12	10	61	5	5	21	18	10	0	0	0	0	10	12	0	0	0	0	0	0	0	0	0	2	0	2	6	10	0.9
LSM12	LSM12 homolog	21	13	10	9	53	5	0	9	9	21	8	8	5	8	10	13	0	0	0	0	0	3	0	0	0	6	6	4	8	24	0.89
STT3A	STT3 oligosaccharyltransferase complex catalytic subunit A	23	21	15	13	72	5	11	13	15	10	23	21	10	12	6	12	0	0	0	0	0	0	0	0	0	18	18	16	15	67	0.89
PTPN23	protein tyrosine phosphatase non-receptor type 23	10	8	6	6	30	5	6	10	8	3	0	0	3	0	6	3	0	0	0	0	0	0	0	0	0	4	4	4	4	16	0.87
PRPF4	pre-mRNA processing factor 4	28	15	13	11	67	5	10	11	8	13	5	4	6	8	15	28	0	0	0	0	0	0	7	0	0	3	3	3	4	13	0.92
ECI2	enoyl-CoA delta isomerase 2	5	3	2	2	12	5	2	0	0	0	2	3	0	0	0	0	0	0	0	0	0	0	0	0	0	7	3	6	7	23	0.64
ATXN10	ataxin 10	8	8	7	7	30	5	8	8	7	0	4	3	0	0	7	4	0	0	0	0	0	0	0	0	0	10	12	9	12	43	0.8
LDHB	lactate dehydrogenase B	10	9	8	6	33	5	5	6	9	8	2	3	0	0	10	6	0	0	0	0	4	4	0	0	0	5	10	9	13	37	0.82
PGRMC2	progesterone receptor membrane component 2	44	21	13	12	90	5	7	6	6	13	7	12	4	2	21	44	6	3	0	0	3	4	3	0	0	4	3	3	3	13	0.92
ACTL6A	actin like 6A	10	7	6	5	28	5	4	6	4	2	5	7	4	10	0	5	0	0	0	0	0	0	0	0	0	0	0	0	3	3	0.87
PSME2	proteasome activator subunit 2	5	2	0	0	7	5	0	0	0	0	0	2	0	0	0	0	0	0	0	0	0	0	0	0	0	2	3	4	0	9	0.65
EXOSC8	exosome component 8	20	16	9	5	50	5	5	20	16	4	0	0	0	0	4	9	0	0	0	0	0	0	0	0	0	3	3	0	2	8	0.92
ORC5	origin recognition complex subunit 5	9	8	7	5	29	5	7	4	3	0	0	0	2	3	9	8	0	0	0	0	0	0	0	0	0	2	4	5	5	16	0.86
SSR4	signal sequence receptor subunit 4	17	12	11	9	49	5	9	12	11	6	17	7	9	0	2	0	0	0	0	0	0	0	0	0	0	6	9	10	11	36	0.88
UBE2D3	ubiquitin conjugating enzyme E2 D3	5	4	4	0	13	5	4	4	0	0	0	0	0	0	0	0	0	0	0	0	0	0	0	0	0	0	0	0	0	0	#N/A
MRPS9	mitochondrial ribosomal protein S9	8	8	8	5	29	5	8	4	5	0	8	5	5	8	0	0	0	0	0	0	0	0	0	0	0	4	5	0	3	12	0.86
TWF1	twinfilin actin binding protein 1	7	7	6	5	25	5	3	7	4	6	0	0	0	0	7	2	2	0	0	0	0	0	0	0	0	2	3	0	3	8	0.86
COPS8	COP9 signalosome subunit 8	5	5	4	3	17	5	0	3	4	0	0	0	2	0	0	5	0	0	0	0	0	0	0	0	0	3	0	4	3	10	0.81
SEC22B	SEC22 homolog B, vesicle trafficking protein	11	7	5	5	28	5	4	3	4	5	5	2	0	0	7	11	0	0	0	0	0	0	0	0	0	3	5	4	3	15	0.86
GANAB	glucosidase II alpha subunit	5	5	3	3	16	5	5	3	3	0	0	0	0	0	0	0	0	0	0	0	0	0	0	0	0	0	0	0	0	0	#N/A
COPS4	COP9 signalosome subunit 4	10	10	8	8	36	5	3	10	8	10	3	3	0	0	6	8	0	0	0	0	0	0	0	0	0	5	9	7	6	27	0.86
PTCD3	pentatricopeptide repeat domain 3	8	6	5	3	22	5	8	6	3	0	3	0	0	3	0	0	0	0	0	0	0	0	0	0	0	2	0	0	2	4	0.85
TTF2	transcription termination factor 2	17	11	8	7	43	5	3	7	8	11	4	3	0	4	7	17	0	0	0	0	0	0	0	0	0	8	9	7	14	38	0.86
ARF6	ADP ribosylation factor 6	7	7	6	5	25	5	6	5	4	4	5	7	4	0	3	7	0	0	0	0	0	0	0	0	0	7	7	12	8	34	0.76
RPL27A	ribosomal protein L27a	17	16	14	14	61	5	8	7	8	17	9	14	7	10	10	13	5	0	0	5	16	14	8	10	0	6	7	6	6	25	0.92
RPS19	ribosomal protein S19	6	5	5	4	20	5	6	3	3	5	4	3	4	3	0	0	0	0	0	0	3	3	0	0	0	0	3	0	3	6	0.84
RPS23	ribosomal protein S23	33	33	13	10	89	5	5	33	33	13	0	10	0	8	7	7	5	6	4	3	3	0	4	0	0	0	8	0	6	14	0.91
VRK1	VRK serine/threonine kinase 1	7	7	5	4	23	5	0	4	4	0	7	4	0	2	7	0	0	0	0	0	0	0	0	0	0	5	5	5	5	20	0.83
ESYT2	extended synaptotagmin 2	13	13	12	8	46	5	7	13	6	6	13	7	2	2	8	12	0	0	0	0	0	0	0	0	0	10	12	18	11	51	0.85
NIPBL	NIPBL cohesin loading factor	13	12	8	5	38	5	0	13	12	0	0	3	2	0	2	8	0	0	0	0	0	0	0	0	0	0	0	0	0	0	#N/A
BAG2	BAG cochaperone 2	11	9	8	7	35	5	6	6	6	8	6	7	9	11	0	6	0	0	4	0	0	0	0	0	0	5	5	6	3	19	0.87
RPL7L1	ribosomal protein L7 like 1	9	8	7	7	31	5	4	7	4	8	9	6	0	3	5	7	0	0	0	0	0	0	0	0	0	4	5	5	8	22	0.85
RHEB	Ras homolog, mTORC1 binding	9	9	9	7	34	5	9	9	6	7	5	6	5	6	9	0	0	0	0	0	0	0	4	0	0	10	10	8	11	39	0.84
NCLN	nicalin	5	5	4	4	18	5	4	5	3	3	0	0	3	0	4	3	0	0	0	0	0	0	0	0	0	7	7	11	5	30	0.66
BRIX1	biogenesis of ribosomes BRX1	17	9	7	5	38	5	9	0	2	4	7	17	5	0	0	2	0	0	0	0	0	0	0	0	0	3	3	0	0	6	0.89
FAM98A	family with sequence similarity 98 member A	6	5	5	5	21	5	3	6	5	5	0	0	0	0	0	5	0	0	0	0	0	0	0	0	0	5	7	7	7	26	0.79
TWF2	twinfilin actin binding protein 2	5	0	0	0	5	5	0	0	0	0	0	0	0	0	0	0	0	0	0	0	0	0	0	0	0	4	6	4	0	14	0.44
HUWE1	HECT, UBA and WWE domain containing E3 ubiquitin protein ligase 1	23	21	9	7	60	5	7	21	23	0	9	5	3	3	0	0	0	0	0	0	0	0	0	0	0	9	7	8	4	28	0.9
PHAX	phosphorylated adaptor for RNA export	32	14	13	9	68	5	5	4	4	13	2	0	3	2	14	32	6	0	0	0	0	3	9	0	0	0	0	0	2	2	0.92
IMPDH2	inosine monophosphate dehydrogenase 2	8	5	5	5	23	5	5	5	3	5	0	0	5	4	8	3	0	5	0	0	0	0	0	0	0	10	11	8	8	37	0.75
NPM3	nucleophosmin/nucleoplasmin 3	11	10	8	8	37	5	7	8	7	3	6	0	8	0	0	3	0	0	0	0	0	0	5	10	11	0	0	0	0	0	#N/A
CASC5	kinetochore scaffold 1	32	24	18	15	89	5	7	18	24	32	0	0	7	8	6	15	0	0	0	0	0	0	0	0	0	0	5	4	0	9	0.92
RAB21	RAB21, member RAS oncogene family	9	8	7	7	31	5	4	7	7	0	8	9	2	0	2	0	0	0	0	0	3	2	0	0	0	5	6	9	6	26	0.84
KNTC1	kinetochore associated 1	13	9	7	5	34	5	3	13	7	9	5	4	3	3	0	0	0	0	0	0	0	0	0	0	0	6	7	6	5	24	0.87
SF3B14	0	18	16	14	11	59	5	5	9	7	14	9	11	6	8	16	18	0	0	5	0	0	0	0	8	9	4	0	3	4	11	0.92
CNP	2',3'-cyclic nucleotide 3' phosphodiesterase	5	5	4	4	18	5	2	0	3	0	5	3	4	3	4	3	0	0	0	0	0	0	0	0	0	6	5	2	6	19	0.78
EFTUD1	elongation factor like GTPase 1	10	10	5	4	29	5	4	3	3	0	4	2	0	0	10	10	0	0	0	0	0	0	0	0	0	8	10	7	12	37	0.8
RBM7	RNA binding motif protein 7	14	11	10	6	41	5	3	10	11	14	3	6	4	5	0	0	0	0	0	0	0	0	0	0	0	0	0	2	0	2	0.92
KIF4A	kinesin family member 4A	51	30	18	11	110	5	4	11	10	30	5	5	4	7	18	51	0	0	2	0	0	0	11	0	0	0	0	0	0	0	#N/A
JUP	junction plakoglobin	10	9	7	7	33	5	10	4	4	9	7	7	5	3	2	7	0	0	0	0	0	0	0	0	0	12	14	8	9	43	0.81
ANP32E	acidic nuclear phosphoprotein 32 family member E	25	11	11	10	57	5	2	11	10	0	0	3	0	0	25	11	0	0	0	0	0	0	6	0	0	8	8	7	4	27	0.9
C1orf198	chromosome 1 open reading frame 198	42	21	10	5	78	5	3	0	4	10	0	0	0	0	21	42	5	0	0	0	0	0	0	0	0	4	3	6	6	19	0.91
USP9X	ubiquitin specific peptidase 9 X-linked	12	12	11	5	40	5	5	11	12	3	5	3	0	4	5	12	0	0	0	0	0	0	0	0	0	28	23	17	19	87	0.44
NOP16	NOP16 nucleolar protein	6	5	4	3	18	5	0	0	0	3	0	6	3	0	0	4	0	0	0	0	0	0	0	0	0	4	8	0	0	12	0.75
RABGAP1	RAB GTPase activating protein 1	9	6	5	4	24	5	2	9	6	3	0	2	0	0	0	4	0	0	0	0	0	0	0	0	0	0	0	0	0	0	#N/A
MASTL	microtubule associated serine/threonine kinase like	10	9	9	8	36	5	9	6	7	6	7	3	8	4	10	9	0	0	0	0	0	0	0	0	0	0	3	2	0	5	0.92
MAPT	microtubule associated protein tau	25	9	6	5	45	5	6	0	5	0	0	0	0	0	9	25	0	0	0	0	0	0	0	0	0	5	6	7	5	23	0.89
PSIP1	PC4 and SFRS1 interacting protein 1	33	28	24	20	105	5	11	14	13	11	18	20	11	17	18	33	0	10	3	0	0	0	8	28	24	10	10	6	7	33	0.92
REPS1	RALBP1 associated Eps domain containing 1	13	12	11	9	45	5	7	11	13	12	3	4	7	3	4	9	0	0	2	0	3	2	0	0	0	6	9	7	7	29	0.88
NUP98	nucleoporin 98 and 96 precursor	25	16	14	14	69	5	5	7	11	16	12	14	3	6	14	25	0	0	0	0	0	0	0	0	0	3	2	3	0	8	0.92
PDCD4	programmed cell death 4	10	7	7	5	29	5	7	4	0	0	7	0	0	2	10	2	0	0	0	0	0	0	0	0	0	4	4	10	8	26	0.83
FMR1	FMRP translational regulator 1	6	6	6	5	23	5	4	6	6	0	3	0	0	0	3	6	0	0	0	0	0	0	0	0	0	8	5	10	9	32	0.77
EPHA2	EPH receptor A2	22	12	11	11	56	5	8	12	11	22	6	8	11	5	5	8	2	4	4	0	0	0	0	0	0	14	18	14	16	62	0.88
CSDA	Y-box binding protein 3	28	8	7	6	49	5	3	0	0	28	0	0	0	0	0	6	0	0	0	0	8	7	0	0	0	0	0	0	0	0	#N/A
KPNA3	karyopherin subunit alpha 3	15	8	8	7	38	5	8	5	7	0	5	0	5	0	8	15	0	0	0	0	0	0	0	0	0	9	11	7	8	35	0.86
RAB5C	RAB5C, member RAS oncogene family	19	16	12	10	57	5	8	10	12	10	10	19	6	9	7	8	16	8	2	0	7	3	3	2	0	7	11	11	10	39	0.89
PLRG1	pleiotropic regulator 1	5	4	3	2	14	5	0	2	0	0	4	2	3	0	0	0	0	0	0	0	0	0	0	0	0	2	0	0	0	2	0.81
SAE1	SUMO1 activating enzyme subunit 1	8	5	5	5	23	5	3	4	5	0	0	0	0	0	8	5	0	0	0	0	0	0	0	0	0	5	5	4	4	18	0.83
DDX50	DExD-box helicase 50	14	11	8	7	40	5	3	7	7	4	14	11	4	6	8	4	0	0	0	0	0	0	0	0	7	17	19	17	20	73	0.78
ANP32B	acidic nuclear phosphoprotein 32 family member B	18	11	9	8	46	5	7	8	8	11	9	7	7	2	0	18	0	0	0	0	0	0	0	0	0	7	6	8	9	30	0.88
INA	internexin neuronal intermediate filament protein alpha	6	5	5	5	21	5	0	0	0	5	2	4	0	0	5	6	0	0	0	0	0	0	0	0	0	0	0	0	0	0	#N/A
MAVS	mitochondrial antiviral signaling protein	8	6	6	5	25	5	3	5	0	6	6	0	0	0	0	8	0	0	0	0	0	0	0	0	0	4	0	4	5	13	0.85
INF2	inverted formin 2	10	9	6	5	30	5	3	10	9	0	0	6	4	5	0	0	0	0	0	0	0	0	0	0	0	0	3	0	4	7	0.87
KPNA1	karyopherin subunit alpha 1	5	0	0	0	5	5	0	0	0	0	0	0	0	0	0	0	0	0	0	0	0	0	0	0	0	0	0	7	0	7	0.54
NDUFA5	NADH:ubiquinone oxidoreductase subunit A5	5	2	2	0	9	5	2	2	0	0	0	0	0	0	0	0	0	0	0	0	0	0	0	0	0	5	5	6	4	20	0.62
MYH10	myosin heavy chain 10	5	3	0	0	8	5	0	0	0	0	0	0	0	0	0	3	0	0	0	0	0	0	0	0	0	0	0	0	5	5	0.65
PUM1	pumilio RNA binding family member 1	9	7	5	5	26	5	7	2	4	4	0	0	3	0	5	9	0	0	0	0	0	0	0	0	0	4	5	6	4	19	0.84
KLC2	kinesin light chain 2	12	11	10	10	43	5	5	10	11	12	0	0	0	0	8	10	0	0	0	0	0	0	0	0	0	10	7	7	6	30	0.88
SKA2	spindle and kinetochore associated complex subunit 2	11	9	8	7	35	5	5	6	9	8	2	0	5	7	11	7	0	0	3	0	0	0	0	0	0	8	7	9	6	30	0.86
PLEKHA5	pleckstrin homology domain containing A5	8	6	5	3	22	5	3	0	3	6	3	3	3	0	8	2	0	0	0	0	0	0	0	0	0	8	10	10	8	36	0.75
SNRPA	small nuclear ribonucleoprotein polypeptide A	11	8	8	6	33	5	8	5	6	11	5	6	0	5	0	8	0	0	0	0	0	0	0	0	0	0	0	0	0	0	#N/A
AP2A2	adaptor related protein complex 2 subunit alpha 2	15	14	14	9	52	5	6	14	14	9	0	0	8	4	2	15	0	0	0	0	0	0	0	0	0	18	19	19	16	72	0.86
RANBP6	RAN binding protein 6	8	5	5	5	23	5	5	3	5	0	0	8	0	3	0	0	0	0	0	0	0	0	0	0	0	7	9	6	9	31	0.78
EIF3K	eukaryotic translation initiation factor 3 subunit K	12	10	9	7	38	4	6	12	9	6	0	3	6	7	10	7	0	0	0	0	0	0	0	0	0	4	7	9	7	27	0.87
CTNND1	catenin delta 1	26	20	8	7	61	4	6	8	7	5	2	0	0	0	20	26	0	0	0	0	0	0	0	0	0	23	24	20	21	88	0.86
GPHN	gephyrin	16	15	12	12	55	4	4	16	12	15	7	3	8	5	5	12	0	0	0	0	0	0	0	0	0	12	13	10	9	44	0.89
DCAF7	DDB1 and CUL4 associated factor 7	8	7	6	5	26	4	4	4	5	7	4	3	0	0	6	8	2	0	0	0	0	0	0	0	0	185	160	189	194	728	0
GPRIN1	G protein regulated inducer of neurite outgrowth 1	9	6	6	5	26	4	6	6	5	9	0	0	0	0	5	4	0	0	0	0	2	2	0	0	0	0	0	0	0	0	#N/A
SNRNP40	small nuclear ribonucleoprotein U5 subunit 40	15	15	14	11	55	4	8	14	15	15	4	8	4	3	5	11	0	0	4	0	0	0	0	0	0	6	6	7	8	27	0.89
COPG1	COPI coat complex subunit gamma 1	9	7	4	4	24	4	3	9	7	4	3	4	3	0	0	4	0	0	0	0	0	0	0	0	0	7	5	4	6	22	0.82
SRSF1	serine and arginine rich splicing factor 1	27	21	20	19	87	4	7	8	12	21	8	10	7	20	5	13	0	0	16	9	0	0	0	27	19	0	0	0	0	0	#N/A
HSPA12A	heat shock protein family A (Hsp70) member 12A	10	7	5	4	26	4	0	3	4	0	7	10	0	0	0	5	0	0	0	0	0	0	0	0	0	0	0	0	3	3	0.87
NNT	nicotinamide nucleotide transhydrogenase	7	6	6	4	23	4	7	6	3	0	2	6	0	0	3	0	0	0	0	0	0	0	0	0	0	12	7	5	7	31	0.73
WDR61	WD repeat domain 61	9	6	4	3	22	4	3	9	6	0	0	0	0	0	2	0	0	0	0	0	0	0	0	0	0	6	7	5	4	22	0.81
RPL28	ribosomal protein L28	16	15	15	13	59	4	8	0	6	13	0	0	0	0	11	15	7	9	8	11	16	15	7	8	8	6	0	0	0	6	0.92
WDR83	WD repeat domain 83	14	8	4	4	30	4	4	3	3	8	0	0	0	0	4	14	0	0	0	0	0	0	0	0	0	10	10	8	10	38	0.82
AAK1	AP2 associated kinase 1	13	7	6	4	30	4	2	2	2	7	4	0	3	0	6	13	0	0	0	0	0	0	0	0	0	9	6	4	9	28	0.83
ZNF207	zinc finger protein 207	9	9	7	4	29	4	3	3	2	7	4	2	0	0	9	9	0	0	0	0	0	0	0	0	0	0	0	0	0	0	#N/A
IMMT	inner membrane mitochondrial protein	6	4	3	2	15	4	6	0	0	0	2	3	0	0	0	0	0	0	0	0	0	0	0	0	0	0	0	5	2	7	0.77
XPO7	exportin 7	4	2	0	0	6	4	0	0	2	0	0	0	0	0	0	0	0	0	0	0	0	0	0	0	0	10	6	8	8	32	0.16
GLMN	glomulin, FKBP associated protein	4	4	3	3	14	4	0	3	3	0	0	0	0	0	0	4	0	0	0	0	0	0	0	0	0	0	0	4	3	7	0.78
NAA15	N-alpha-acetyltransferase 15, NatA auxiliary subunit	11	8	4	4	27	4	4	0	2	8	0	0	0	0	4	11	0	0	0	0	0	0	0	0	0	5	7	6	4	22	0.84
TM9SF3	transmembrane 9 superfamily member 3	5	4	4	3	16	4	2	2	2	0	5	4	3	0	3	0	0	0	0	0	0	0	0	0	0	3	4	5	4	16	0.78
NAF1	nuclear assembly factor 1 ribonucleoprotein	4	4	3	0	11	4	0	0	0	0	0	0	0	0	3	4	0	0	0	0	0	0	0	0	0	0	3	2	3	8	0.75
EMG1	EMG1 N1-specific pseudouridine methyltransferase	10	6	6	5	27	4	4	0	0	5	6	10	0	2	5	6	0	0	0	0	0	0	0	0	0	0	0	0	0	0	#N/A
RAB3GAP2	RAB3 GTPase activating non-catalytic protein subunit 2	15	13	10	8	46	4	5	10	8	8	0	0	2	2	13	15	0	0	0	0	0	0	0	0	0	5	2	4	4	15	0.89
HADHA	hydroxyacyl-CoA dehydrogenase trifunctional multienzyme complex subunit alpha	7	7	4	4	22	4	3	2	2	0	7	7	3	4	0	0	0	0	0	0	0	0	0	0	0	3	2	0	4	9	0.84
AGFG1	ArfGAP with FG repeats 1	18	8	7	7	40	4	0	7	3	8	0	0	0	0	7	18	0	0	0	0	0	0	0	0	0	5	5	6	4	20	0.88
EIF2AK2	eukaryotic translation initiation factor 2 alpha kinase 2	8	8	6	6	28	4	5	6	8	0	6	8	4	3	0	0	0	0	0	0	0	0	0	0	0	0	4	7	4	15	0.85
PPIL4	peptidylprolyl isomerase like 4	48	39	9	8	104	4	0	5	5	8	3	2	4	3	39	48	0	0	0	0	0	0	9	0	0	5	3	6	3	17	0.92
CPSF7	cleavage and polyadenylation specific factor 7	25	10	5	4	44	4	4	0	4	4	0	3	0	0	10	25	0	0	0	0	0	0	5	0	0	4	4	4	5	17	0.89
MRPL41	mitochondrial ribosomal protein L41	8	5	4	4	21	4	5	4	8	0	0	2	4	0	0	0	0	0	0	0	0	0	0	0	0	0	0	0	0	0	#N/A
UCHL1	ubiquitin C-terminal hydrolase L1	8	6	4	0	18	4	0	0	0	0	0	0	0	0	0	0	8	0	0	0	0	0	0	6	0	0	0	0	0	0	#N/A
LRRC40	leucine rich repeat containing 40	16	14	12	10	52	4	10	12	14	10	16	9	3	0	3	6	0	0	0	0	0	0	0	0	0	21	21	27	22	91	0.79
DKC1	dyskerin pseudouridine synthase 1	14	12	9	7	42	4	5	3	3	0	9	14	7	0	3	12	0	0	5	0	2	3	3	0	0	7	6	6	3	22	0.88
PRMT3	protein arginine methyltransferase 3	4	4	3	2	13	4	0	3	4	0	2	0	0	0	0	0	0	0	0	0	0	0	0	0	0	0	6	5	4	15	0.72
WRAP73	WD repeat containing, antisense to TP73	10	7	4	4	25	4	3	0	4	2	0	0	0	0	10	7	0	0	0	0	0	0	0	0	0	18	17	18	23	76	0.18
BMS1	BMS1 ribosome biogenesis factor	20	13	8	7	48	4	3	6	6	4	6	8	6	3	13	20	0	0	0	0	0	0	7	0	0	2	2	2	2	8	0.92
TMEM33	transmembrane protein 33	8	6	5	5	24	4	6	5	3	8	3	3	0	0	0	5	0	0	0	0	0	0	0	0	0	7	6	8	7	28	0.81
LYAR	Ly1 antibody reactive	12	12	8	7	39	4	0	8	6	7	7	12	4	6	0	12	0	0	0	0	0	0	0	0	0	4	5	5	5	19	0.88
SARS2	seryl-tRNA synthetase 2, mitochondrial	5	4	4	4	17	4	4	0	3	3	2	5	0	0	4	4	0	0	0	0	0	0	0	0	0	10	10	11	12	43	0.55
EBNA1BP2	EBNA1 binding protein 2	12	9	8	6	35	4	9	0	0	5	2	6	0	3	8	12	0	0	0	0	0	0	0	0	0	0	0	0	0	0	#N/A
NCAPH	non-SMC condensin I complex subunit H	21	16	15	15	67	4	5	13	15	15	12	7	9	5	16	21	0	0	3	0	0	0	0	0	0	8	6	8	6	28	0.9
COX2	mitochondrially encoded cytochrome c oxidase II	11	8	8	5	32	4	11	8	8	0	5	5	4	0	0	0	0	0	0	0	0	0	0	0	0	9	8	8	8	33	0.85
SYNRG	synergin gamma	9	8	8	6	31	4	4	4	3	8	0	0	9	3	6	8	0	0	0	0	0	0	0	0	0	0	2	2	0	4	0.92
DAZAP1	DAZ associated protein 1	4	4	4	2	14	4	0	0	4	0	0	2	0	0	0	4	0	0	2	0	0	0	0	0	0	6	5	5	5	21	0.73
COPS7A	COP9 signalosome subunit 7A	9	6	4	4	23	4	2	9	6	4	0	0	0	0	0	0	0	0	0	0	0	0	0	0	0	5	3	0	2	10	0.84
DHX16	DEAH-box helicase 16	34	30	5	4	73	4	0	2	3	2	5	0	0	0	30	34	0	0	0	0	0	0	4	0	0	3	2	4	3	12	0.92
MSH3	mutS homolog 3	6	5	4	4	19	4	0	5	3	3	4	0	4	0	0	6	0	0	0	0	0	0	0	0	0	4	4	7	5	20	0.78
LRRC16A	capping protein regulator and myosin 1 linker 1	5	4	4	3	16	4	3	4	5	3	2	0	3	0	3	0	0	0	0	0	0	0	0	0	0	3	3	3	0	9	0.8
SMG7	SMG7 nonsense mediated mRNA decay factor	13	10	8	4	35	4	2	8	10	13	0	0	2	2	0	4	0	0	0	0	0	0	0	0	0	7	9	6	7	29	0.86
PFDN6	prefoldin subunit 6	13	7	7	5	32	4	7	2	4	4	5	2	7	3	0	13	0	0	0	0	0	0	0	0	0	5	6	4	8	23	0.85
ZNF598	zinc finger protein 598, E3 ubiquitin ligase	24	19	17	5	65	4	3	2	2	24	0	0	3	5	17	19	2	0	0	0	0	0	0	0	0	7	5	8	5	25	0.9
TIMM44	translocase of inner mitochondrial membrane 44	8	4	4	4	20	4	8	3	4	0	4	0	0	0	4	2	0	0	0	0	0	0	0	0	0	4	6	5	7	22	0.79
KIAA1429	vir like m6A methyltransferase associated	9	7	6	4	26	4	0	6	4	0	7	9	0	3	0	3	0	0	0	0	0	0	0	0	0	0	4	0	0	4	0.86
RAB7A	RAB7A, member RAS oncogene family	13	7	6	5	31	4	0	5	2	7	5	6	5	0	5	13	0	0	0	0	0	0	0	0	0	3	0	0	2	5	0.88
ZMYND8	zinc finger MYND-type containing 8	19	11	10	4	44	4	3	11	10	4	4	3	4	0	4	19	0	0	0	0	0	0	4	0	0	0	0	0	0	0	#N/A
SEC24C	SEC24 homolog C, COPII coat complex component	4	2	0	0	6	4	0	0	0	0	0	0	0	0	0	2	0	0	0	0	0	0	0	0	0	8	8	8	8	32	0.15
ATP1B3	ATPase Na+/K+ transporting subunit beta 3	5	4	3	0	12	4	3	0	0	0	5	0	0	0	0	0	0	0	0	0	0	0	0	0	0	0	0	0	0	0	#N/A
CIRBP	cold inducible RNA binding protein	9	8	6	6	29	4	4	9	8	6	6	4	3	3	0	6	0	0	0	0	0	3	0	0	0	7	8	11	7	33	0.81
CSNK2A2	casein kinase 2 alpha 2	20	12	10	9	51	4	5	5	7	12	7	9	6	5	10	20	0	0	0	0	0	0	0	0	0	0	5	5	5	15	0.9
DAD1	defender against cell death 1	5	4	4	2	15	4	4	0	0	0	5	2	0	0	0	0	0	0	0	0	0	0	0	0	0	3	5	6	4	18	0.75
DPM1	dolichyl-phosphate mannosyltransferase subunit 1, catalytic	18	13	11	10	52	4	7	11	9	7	13	18	6	6	6	10	0	0	0	0	0	0	0	0	0	9	13	14	12	48	0.88
EIF3D	eukaryotic translation initiation factor 3 subunit D	32	23	16	15	86	4	7	11	15	16	4	0	9	6	23	32	0	0	0	0	0	0	0	0	0	10	7	10	11	38	0.91
RPA2	replication protein A2	12	6	5	4	27	4	0	6	0	0	0	0	0	0	5	12	0	3	0	0	0	0	0	0	0	0	2	0	0	2	0.87
STAM	signal transducing adaptor molecule	18	15	14	14	61	4	9	14	11	15	7	5	7	6	14	18	0	0	0	0	0	0	0	0	0	12	9	13	15	49	0.89
IGBP1	immunoglobulin binding protein 1	29	29	5	4	67	4	3	3	4	4	0	0	3	5	29	29	0	0	0	0	0	0	0	0	0	7	9	7	5	28	0.9
WDR45	WD repeat domain 45	8	7	7	7	29	4	6	7	7	6	3	3	7	6	8	6	0	0	0	0	0	0	0	0	0	3	6	6	3	18	0.85
EIF2S1	eukaryotic translation initiation factor 2 subunit alpha	15	8	6	6	35	4	6	4	0	8	6	6	3	4	4	15	0	0	0	0	0	0	0	0	0	7	0	6	6	19	0.87
PRPF3	pre-mRNA processing factor 3	40	25	9	9	83	4	6	5	3	9	6	8	5	4	25	40	0	0	5	0	4	0	9	0	0	0	3	0	0	3	0.92
OXSR1	oxidative stress responsive kinase 1	4	4	3	3	14	4	2	2	3	0	0	0	0	0	3	4	0	0	0	0	0	0	0	0	0	0	0	2	0	2	0.81
DOCK7	dedicator of cytokinesis 7	17	16	16	11	60	4	11	17	16	11	5	5	10	7	2	16	0	0	0	0	0	0	0	0	0	6	4	8	4	22	0.9
CFDP1	craniofacial development protein 1	13	11	11	7	42	4	3	2	0	0	0	0	0	3	13	11	7	0	0	0	0	0	11	0	0	0	0	0	0	0	#N/A
DYNC1LI2	dynein cytoplasmic 1 light intermediate chain 2	17	6	4	4	31	4	3	6	4	4	4	2	0	2	0	17	0	0	0	0	0	0	0	0	0	2	0	3	3	8	0.88
YKT6	YKT6 v-SNARE homolog	27	25	12	7	71	4	6	2	4	12	7	5	3	6	25	27	0	0	0	0	6	4	0	0	0	22	23	31	32	108	0.86
IBTK	inhibitor of Bruton tyrosine kinase	12	11	11	11	45	4	6	10	11	12	11	3	6	8	11	10	0	0	0	0	0	0	0	0	0	17	12	15	16	60	0.85
IPO4	importin 4	4	4	3	0	11	4	4	3	0	0	0	0	0	0	0	0	0	0	0	0	0	0	0	0	0	5	6	6	10	27	0.52
PDCD11	programmed cell death 11	16	9	6	5	36	4	5	3	4	0	6	16	0	0	3	9	0	0	0	0	0	0	0	0	0	5	6	5	6	22	0.87
CLPX	caseinolytic mitochondrial matrix peptidase chaperone subunit X	6	4	4	4	18	4	4	6	2	0	2	2	3	4	0	0	0	0	0	0	0	0	0	0	0	3	6	0	4	13	0.79
HEATR1	HEAT repeat containing 1	24	15	12	7	58	4	7	15	12	5	0	4	0	2	5	24	0	0	0	0	0	0	0	0	0	2	3	2	7	14	0.9
LIG3	DNA ligase 3	34	16	8	5	63	4	2	5	5	5	4	8	0	0	16	34	0	0	0	0	0	0	0	0	0	3	3	3	5	14	0.9
LIMD1	LIM domain containing 1	8	7	6	4	25	4	6	0	4	4	0	0	0	0	7	8	0	0	0	0	0	0	0	0	0	16	21	19	17	73	0.17
TRMT112	tRNA methyltransferase activator subunit 11-2	6	4	4	2	16	4	2	4	2	0	0	0	0	0	6	0	0	0	0	0	0	0	0	0	0	0	0	3	0	3	0.81
HSD17B12	hydroxysteroid 17-beta dehydrogenase 12	16	15	14	13	58	4	6	11	14	9	16	15	4	3	8	13	0	0	0	0	0	0	0	0	0	9	10	13	11	43	0.89
ACOT9	acyl-CoA thioesterase 9	23	18	7	6	54	4	7	6	6	0	23	18	0	0	2	3	0	0	0	0	0	0	0	0	0	9	8	8	13	38	0.88
CIAPIN1	cytokine induced apoptosis inhibitor 1	18	18	13	9	58	4	0	3	0	13	2	0	0	0	18	18	9	7	0	0	7	3	4	0	0	0	4	9	7	20	0.9
WASF2	WASP family member 2	8	6	6	5	25	4	3	6	4	5	4	4	3	5	8	6	0	0	0	0	0	0	0	0	0	4	5	9	11	29	0.77
RBM17	RNA binding motif protein 17	45	25	23	21	114	4	4	21	25	23	8	7	8	10	16	45	0	0	0	2	3	3	10	0	0	5	5	4	7	21	0.92
SEC23B	SEC23 homolog B, COPII coat complex component	10	9	7	7	33	4	7	9	7	0	0	0	0	0	10	4	0	0	0	0	0	0	0	0	0	15	13	14	19	61	0.71
ARL2	ADP ribosylation factor like GTPase 2	13	10	7	5	35	4	5	13	10	2	5	2	5	4	7	0	0	0	0	0	0	0	0	0	0	10	15	14	13	52	0.81
CDK11A	cyclin dependent kinase 11A	13	10	9	8	40	4	4	0	9	13	8	10	6	4	0	0	0	0	0	0	0	0	5	0	0	2	4	3	0	9	0.89
PDS5A	PDS5 cohesin associated factor A	11	10	7	5	33	4	2	5	7	0	2	0	0	0	10	11	0	0	0	0	0	0	0	0	0	0	0	0	0	0	#N/A
RPS6KA3	ribosomal protein S6 kinase A3	4	4	2	0	10	4	0	0	4	0	0	0	2	0	0	0	0	0	0	0	0	0	0	0	0	5	2	9	5	21	0.54
PPP6C	protein phosphatase 6 catalytic subunit	12	9	8	7	36	4	4	2	6	9	6	7	4	8	0	12	0	0	0	0	0	0	0	0	0	21	21	23	18	83	0.63
NOL6	nucleolar protein 6	12	10	10	7	39	4	4	5	4	7	10	10	4	3	5	12	0	0	0	0	0	0	4	0	0	5	6	5	5	21	0.88
SMARCA4	SWI/SNF related, matrix associated, actin dependent regulator of chromatin, subfamily a, member 4	18	14	11	8	51	4	5	18	11	7	7	8	7	6	6	14	0	0	2	0	0	0	0	0	0	4	3	5	0	12	0.9
ARHGAP21	Rho GTPase activating protein 21	15	9	8	5	37	4	3	9	8	15	0	0	3	0	0	5	0	0	0	0	0	0	0	0	0	4	5	3	3	15	0.88
LRRFIP1	LRR binding FLII interacting protein 1	7	6	5	5	23	4	0	6	3	4	3	0	7	5	2	5	0	0	4	0	0	0	0	0	0	0	0	0	0	0	#N/A
SRSF4	serine and arginine rich splicing factor 4	4	4	3	0	11	4	4	0	0	0	0	0	3	0	0	0	0	0	0	0	0	0	0	0	0	0	0	0	2	2	0.78
TANC1	tetratricopeptide repeat, ankyrin repeat and coiled-coil containing 1	8	5	4	4	21	4	3	5	4	2	3	4	8	2	2	2	0	0	0	0	0	0	0	0	0	3	3	5	0	11	0.83
RIOK1	RIO kinase 1	22	11	7	6	46	4	4	3	6	11	2	3	4	0	7	22	0	0	0	0	3	0	0	0	0	10	8	6	9	33	0.88
NUP155	nucleoporin 155	13	10	9	9	41	4	13	9	7	3	10	9	0	2	5	5	0	0	0	0	0	0	0	0	0	21	17	25	16	79	0.68
OGT	O-linked N-acetylglucosamine (GlcNAc) transferase	22	17	17	13	69	4	13	17	17	22	4	5	11	12	4	10	0	0	0	0	0	0	0	0	0	6	8	9	6	29	0.9
ORC3	origin recognition complex subunit 3	9	4	4	4	21	4	0	4	4	0	0	0	0	0	9	0	0	4	0	0	0	0	0	0	0	0	0	0	0	0	#N/A
TUBGCP2	tubulin gamma complex associated protein 2	9	8	8	7	32	4	6	7	8	0	8	9	5	4	0	0	0	0	0	0	0	0	0	0	0	5	5	8	7	25	0.85
GPX1	glutathione peroxidase 1	4	4	0	0	8	4	4	0	0	0	0	0	0	0	0	0	0	0	0	0	0	0	0	0	0	0	3	2	0	5	0.71
ARF4	ADP ribosylation factor 4	14	11	8	6	39	4	4	5	6	11	8	0	0	0	4	14	0	0	0	0	0	0	0	0	0	11	10	10	11	42	0.86
CDK9	cyclin dependent kinase 9	21	15	12	10	58	4	0	12	9	7	10	6	6	4	15	21	0	0	0	0	0	0	10	0	0	0	0	0	0	0	#N/A
H2AFZ	H2A.Z variant histone 1	26	4	4	4	38	4	4	4	4	0	0	0	0	0	0	0	0	0	0	0	0	0	0	0	26	0	0	4	5	9	0.88
RAB2A	RAB2A, member RAS oncogene family	13	12	11	11	47	4	6	8	11	3	11	13	12	8	8	8	0	0	0	0	0	0	0	0	0	9	8	8	6	31	0.88
RAPH1	Ras association (RalGDS/AF-6) and pleckstrin homology domains 1	15	8	8	8	39	4	7	4	3	15	5	8	8	7	6	8	0	0	0	0	0	0	0	0	0	6	5	4	5	20	0.88
FAM21A	WASH complex subunit 2A	23	17	15	9	64	4	0	9	8	6	5	5	15	17	0	23	0	0	2	2	0	0	0	0	0	25	30	8	38	101	0.78
CSNK1A1	casein kinase 1 alpha 1	12	6	6	5	29	4	5	0	0	12	0	6	0	0	2	6	0	0	0	0	0	0	0	0	0	12	10	8	10	40	0.8
RPL34	ribosomal protein L34	4	3	3	3	13	4	2	3	3	3	0	3	3	3	2	0	0	0	0	0	0	0	0	0	0	2	0	0	0	2	0.8
SRRT	serrate, RNA effector molecule	6	4	3	3	16	4	3	3	2	0	0	0	0	0	0	6	0	0	0	0	0	0	0	0	0	0	0	0	2	2	0.83
LEMD3	LEM domain containing 3	27	13	6	4	50	4	0	3	2	3	4	6	0	3	13	27	0	0	0	0	0	0	4	0	0	5	0	0	0	5	0.9
CLNS1A	chloride nucleotide-sensitive channel 1A	20	17	16	15	68	4	5	16	17	20	8	0	6	4	0	15	0	0	0	0	0	0	0	0	0	19	22	21	19	81	0.88
C16orf80	cilia and flagella associated protein 20	11	9	5	5	30	4	4	4	5	5	4	5	3	4	9	11	2	0	0	0	0	0	4	0	0	0	4	5	3	12	0.86
LRP1B	LDL receptor related protein 1B	4	0	0	0	4	4	0	0	0	0	0	0	0	0	0	0	0	0	0	0	0	0	0	0	0	0	0	0	0	0	#N/A
POLA1	DNA polymerase alpha 1, catalytic subunit	18	13	11	5	47	4	3	3	5	11	0	0	4	0	13	18	0	0	0	0	0	0	3	0	0	0	0	0	2	2	0.92
CCDC104	cilia and flagella associated protein 36	8	7	7	6	28	4	6	7	8	0	0	0	0	0	5	7	0	0	0	0	0	0	0	0	0	2	7	6	5	20	0.84
UNK	unk zinc finger	7	6	4	0	17	4	0	0	7	0	0	0	0	0	0	6	0	0	0	0	0	0	0	0	0	6	0	5	0	11	0.77
ZNF281	zinc finger protein 281	13	7	6	6	32	4	0	6	6	5	0	0	4	5	7	13	0	0	0	0	0	0	6	0	0	2	0	0	0	2	0.92
DNAJC8	DnaJ heat shock protein family (Hsp40) member C8	13	11	6	5	35	4	2	0	0	0	0	0	0	0	0	13	6	5	0	0	0	0	11	0	0	0	0	0	0	0	#N/A
MSH5	mutS homolog 5	5	4	0	0	9	4	0	0	0	0	0	0	0	5	0	0	0	0	0	0	0	0	0	0	0	0	0	0	0	0	#N/A
SLU7	SLU7 homolog, splicing factor	53	17	10	4	84	4	3	0	0	0	4	0	0	3	17	53	3	0	0	0	0	0	10	0	0	0	2	3	5	10	0.91
DYNLL1	dynein light chain LC8-type 1	9	8	7	4	28	4	0	9	7	8	0	0	0	0	0	0	0	0	0	0	0	0	0	0	0	0	0	0	0	0	#N/A
PPP2CA	protein phosphatase 2 catalytic subunit alpha	12	12	10	9	43	4	7	12	12	6	7	5	9	10	7	7	3	3	0	0	0	0	0	0	0	22	22	17	19	80	0.77
RAB6A	RAB6A, member RAS oncogene family	15	13	9	9	46	4	3	2	0	5	9	15	9	6	0	13	0	0	0	0	0	0	0	0	0	10	11	9	12	42	0.87
RPS5	ribosomal protein S5	8	7	5	4	24	4	0	5	7	3	0	0	0	0	8	0	0	0	0	0	0	0	0	0	0	8	9	7	11	35	0.76
GTF2E2	general transcription factor IIE subunit 2	37	34	10	8	89	4	2	5	3	5	5	3	3	2	37	34	7	8	0	0	0	0	10	0	0	2	3	8	6	19	0.91
SRPK1	SRSF protein kinase 1	8	7	7	6	28	4	8	6	3	2	5	0	4	7	4	7	0	0	0	0	0	0	0	0	0	6	0	0	0	6	0.85
RFX1	regulatory factor X1	5	4	2	2	13	4	0	0	2	0	0	0	0	0	0	2	0	0	0	0	0	0	5	0	0	0	0	0	0	0	#N/A
NUP160	nucleoporin 160	9	9	8	8	34	4	3	9	9	2	8	8	4	5	0	3	0	0	0	0	0	0	0	0	0	6	8	9	8	31	0.85
FTO	FTO alpha-ketoglutarate dependent dioxygenase	10	7	4	0	21	4	0	0	0	0	0	0	0	0	7	10	0	0	0	0	0	0	0	0	0	0	0	0	3	3	0.84
PMPCB	peptidase, mitochondrial processing subunit beta	4	0	0	0	4	4	0	0	0	0	0	0	0	0	0	0	0	0	0	0	0	0	0	0	0	0	0	0	5	5	0.56
EIF2B1	eukaryotic translation initiation factor 2B subunit alpha	4	4	4	3	15	4	4	3	0	0	4	0	0	0	3	0	0	0	0	0	0	0	0	0	0	6	3	5	4	18	0.75
TFDP1	transcription factor Dp-1	7	7	4	3	21	4	7	0	7	0	0	3	3	3	2	2	0	0	0	0	0	0	0	0	0	4	2	4	3	13	0.83
AARS	alanyl-tRNA synthetase 1	35	26	8	7	76	3	3	8	7	7	3	3	2	0	35	26	2	0	0	0	0	0	0	0	0	7	5	7	10	29	0.91
DIAPH3	diaphanous related formin 3	5	4	4	4	17	3	3	4	5	4	0	0	0	0	4	3	0	0	0	0	0	0	0	0	0	2	2	0	3	7	0.82
SEC24B	SEC24 homolog B, COPII coat complex component	10	6	5	3	24	3	3	6	5	2	0	0	2	0	0	10	0	0	0	0	0	0	0	0	0	10	14	5	13	42	0.69
RPL18A	ribosomal protein L18a	14	12	12	10	48	3	6	12	12	14	7	9	9	0	5	10	0	9	0	0	0	3	0	0	0	0	0	5	0	5	0.89
MON2	MON2 homolog, regulator of endosome-to-Golgi trafficking	5	4	4	3	16	3	0	4	5	2	2	2	4	3	0	0	0	0	0	0	0	0	0	0	0	3	2	2	4	11	0.8
RCC1	regulator of chromosome condensation 1	8	8	7	5	28	3	4	5	8	8	0	3	0	2	3	7	0	0	0	0	0	0	0	0	3	4	6	4	7	21	0.85
ZC3H11A	zinc finger CCCH-type containing 11A	72	20	15	14	121	3	7	8	7	15	11	14	6	5	20	72	0	0	6	3	3	3	12	0	0	0	3	0	0	3	0.92
PHACTR4	phosphatase and actin regulator 4	12	9	8	7	36	3	5	9	8	12	3	0	0	0	7	5	0	0	0	0	0	0	0	0	0	4	4	2	0	10	0.88
UHRF1	ubiquitin like with PHD and ring finger domains 1	8	6	6	6	26	3	5	6	6	3	8	6	2	3	0	0	2	0	0	0	0	0	0	0	0	5	4	3	3	15	0.85
UBTF	upstream binding transcription factor	16	14	3	2	35	3	2	0	0	0	2	0	0	0	14	16	0	0	0	0	0	0	0	0	0	0	0	0	0	0	#N/A
CDC23	cell division cycle 23	13	12	11	6	42	3	5	13	12	11	0	6	6	2	0	5	0	0	0	0	0	0	0	0	0	8	10	11	9	38	0.87
TBCE	tubulin folding cofactor E	20	18	8	7	53	3	3	7	8	6	0	3	4	0	18	20	0	0	0	0	0	0	0	0	0	13	14	16	12	55	0.88
DIAPH1	diaphanous related formin 1	14	13	10	8	45	3	3	13	10	14	4	0	3	5	0	8	0	0	0	0	0	2	0	0	0	5	4	4	5	18	0.89
KIAA0196	WASH complex subunit 5	11	8	6	5	30	3	0	11	8	0	0	0	6	5	0	0	0	0	0	0	0	0	0	0	0	2	2	3	4	11	0.87
NUDCD3	NudC domain containing 3	10	4	3	3	20	3	2	2	3	0	0	0	0	0	4	10	0	0	0	0	0	0	0	0	0	2	9	7	6	24	0.76
CRNKL1	crooked neck pre-mRNA splicing factor 1	15	10	5	4	34	3	0	2	4	5	0	3	0	3	10	15	0	0	0	0	0	0	0	0	0	3	2	3	0	8	0.88
IK	IK cytokine	38	21	11	8	78	3	7	3	0	8	6	6	4	5	21	38	11	4	0	0	0	0	8	0	0	2	2	4	6	14	0.92
SLC4A7	solute carrier family 4 member 7	4	4	4	3	15	3	2	3	4	0	0	0	0	0	4	4	0	0	0	0	0	0	0	0	0	13	11	14	13	51	0.04
NTPCR	nucleoside-triphosphatase, cancer-related	8	7	7	4	26	3	7	8	7	0	4	0	0	0	3	0	0	0	0	0	0	0	0	0	0	3	3	6	0	12	0.84
DPY30	dpy-30 histone methyltransferase complex regulatory subunit	12	12	11	10	45	3	5	11	10	0	12	9	10	12	0	3	4	0	0	0	0	0	0	0	0	0	2	0	2	4	0.92
HDGFRP2	HDGF like 2	29	29	16	9	83	3	0	6	3	8	3	0	4	0	9	29	5	29	3	0	4	3	16	0	0	3	0	3	3	9	0.92
POLR2E	RNA polymerase II, I and III subunit E	9	6	6	5	26	3	3	6	5	0	4	2	0	0	6	9	0	0	0	0	0	0	0	0	0	4	4	6	5	19	0.84
YLPM1	YLP motif containing 1	71	29	20	14	134	3	8	11	14	14	6	20	5	13	29	71	0	0	0	0	0	0	8	0	0	2	3	3	4	12	0.92
RRS1	ribosome biogenesis regulator 1 homolog	20	10	6	5	41	3	0	0	4	2	3	6	0	5	10	20	0	0	0	0	0	0	0	0	0	0	0	0	0	0	#N/A
SPEN	spen family transcriptional repressor	24	15	13	10	62	3	0	7	5	15	0	8	0	10	13	24	0	0	2	0	0	0	0	0	0	0	0	0	0	0	#N/A
LSM14B	LSM family member 14B	13	12	4	4	33	3	3	4	2	4	0	0	0	0	12	13	0	0	0	0	0	0	0	0	0	0	3	0	6	9	0.87
HAUS5	HAUS augmin like complex subunit 5	20	20	19	12	71	3	7	20	19	20	0	4	12	5	5	10	0	0	7	0	0	0	0	0	0	14	14	13	16	57	0.9
PNISR	PNN interacting serine and arginine rich protein	21	11	11	7	50	3	3	0	0	7	4	0	3	2	11	21	5	0	0	0	0	0	11	0	0	0	0	3	0	3	0.92
GTF3C4	general transcription factor IIIC subunit 4	20	18	12	12	62	3	12	12	10	9	3	7	7	5	18	20	4	0	0	0	0	0	4	0	0	2	3	2	3	10	0.92
POLD1	DNA polymerase delta 1, catalytic subunit	11	7	7	5	30	3	5	7	5	0	7	3	3	2	3	11	4	4	0	0	0	0	0	0	0	6	8	12	10	36	0.81
RPP30	ribonuclease P/MRP subunit p30	12	12	10	10	44	3	3	10	12	3	9	9	6	6	10	12	0	0	0	0	0	0	0	0	0	14	12	12	10	48	0.86
GAK	cyclin G associated kinase	10	8	5	5	28	3	4	8	10	5	3	2	0	5	3	5	0	0	0	0	0	0	0	0	0	13	8	11	8	40	0.77
CCDC99	spindle apparatus coiled-coil protein 1	36	17	10	10	73	3	10	10	9	10	3	0	5	4	17	36	8	7	0	0	0	0	0	0	0	2	5	6	5	18	0.92
TRMT1L	tRNA methyltransferase 1 like	9	8	7	7	31	3	2	9	4	5	4	7	0	5	7	8	0	0	0	0	0	0	0	0	0	0	2	0	2	4	0.92
DYNC1LI1	dynein cytoplasmic 1 light intermediate chain 1	7	5	5	3	20	3	0	5	2	5	0	0	0	0	0	7	0	0	0	0	0	0	0	0	0	0	0	0	2	2	0.85
SLC1A3	solute carrier family 1 member 3	3	3	2	0	8	3	0	0	0	0	3	0	2	0	0	0	0	0	0	0	0	0	0	0	0	0	3	0	3	6	0.7
MTUS1	microtubule associated scaffold protein 1	5	4	3	2	14	3	0	5	4	2	0	0	0	0	0	0	0	0	0	0	0	0	0	0	0	0	0	0	6	6	0.74
CAMSAP1	calmodulin regulated spectrin associated protein 1	22	22	21	14	79	3	6	22	14	21	0	0	3	0	10	22	0	0	0	0	0	0	0	0	0	9	8	12	10	39	0.91
MRPS27	mitochondrial ribosomal protein S27	5	4	3	3	15	3	4	3	5	3	2	0	2	0	0	0	0	0	0	0	0	0	0	0	0	5	6	2	4	17	0.75
STAM2	signal transducing adaptor molecule 2	9	5	5	4	23	3	0	4	5	0	0	0	0	0	5	9	0	0	0	0	0	0	0	0	0	2	4	0	5	11	0.84
RAB11B	RAB11B, member RAS oncogene family	4	4	3	3	14	3	0	3	3	4	4	2	0	0	0	2	0	0	0	0	0	0	0	0	0	3	3	0	0	6	0.79
UBLCP1	ubiquitin like domain containing CTD phosphatase 1	5	5	5	3	18	3	3	5	5	0	3	5	3	0	0	0	0	0	0	0	0	0	0	0	0	3	4	0	3	10	0.81
SMARCC2	SWI/SNF related, matrix associated, actin dependent regulator of chromatin subfamily c member 2	11	9	7	7	34	3	4	5	7	6	3	9	6	7	5	11	0	0	0	0	0	0	0	0	0	0	0	0	0	0	#N/A
CUL2	cullin 2	3	0	0	0	3	3	0	0	0	0	0	0	0	0	0	0	0	0	0	0	0	0	0	0	0	0	0	0	0	0	#N/A
RTCD1	RNA 3'-terminal phosphate cyclase	6	6	4	3	19	3	3	2	2	0	6	6	4	0	0	0	0	0	0	0	0	0	0	0	0	12	11	9	9	41	0.64
TBL3	transducin beta like 3	9	8	6	4	27	3	2	4	4	6	3	4	0	0	8	9	0	0	0	0	0	0	0	0	0	4	9	7	5	25	0.82
TOP2B	DNA topoisomerase II beta	10	7	7	5	29	3	0	3	3	2	2	0	2	5	7	10	0	0	0	0	0	0	3	7	0	0	0	0	0	0	#N/A
CLMN	calmin	17	12	11	11	51	3	6	5	9	17	12	11	8	6	11	10	0	0	0	0	0	0	0	0	0	0	0	0	2	2	0.92
EDC3	enhancer of mRNA decapping 3	7	7	4	4	22	3	4	3	4	0	0	2	0	0	7	7	0	0	0	0	0	0	0	0	0	12	6	10	10	38	0.71
CCDC124	coiled-coil domain containing 124	15	12	8	5	40	3	2	5	8	3	0	4	3	3	15	12	0	0	0	0	3	0	0	0	0	5	8	7	9	29	0.87
P4HB	prolyl 4-hydroxylase subunit beta	4	3	2	0	9	3	0	2	0	4	0	0	0	0	0	0	0	0	0	0	0	0	0	0	0	0	0	0	0	0	#N/A
NEDD1	NEDD1 gamma-tubulin ring complex targeting factor	14	10	5	5	34	3	0	5	5	3	0	0	0	0	14	10	0	0	0	0	0	0	0	0	0	17	25	24	16	82	0.6
HTATSF1	HIV-1 Tat specific factor 1	26	11	7	5	49	3	0	2	3	7	0	0	3	5	11	26	0	0	0	0	0	0	0	0	0	0	0	0	0	0	#N/A
SUB1	SUB1 regulator of transcription	29	28	19	13	89	3	3	5	3	13	3	4	2	3	28	29	4	0	0	0	4	4	19	0	0	4	4	4	5	17	0.92
C17orf49	chromosome 17 open reading frame 49	12	11	7	6	36	3	3	0	0	0	7	6	3	0	12	11	0	0	0	0	0	0	0	0	0	0	0	0	0	0	#N/A
PPP1R12A	protein phosphatase 1 regulatory subunit 12A	20	16	14	8	58	3	5	16	20	8	0	0	4	2	7	14	0	0	0	0	0	0	0	0	0	4	6	3	2	15	0.9
MRPL23	mitochondrial ribosomal protein L23	3	0	0	0	3	3	0	0	0	0	0	0	0	0	0	0	0	0	0	0	0	0	0	0	0	0	0	0	0	0	#N/A
SRP54	signal recognition particle 54	24	15	6	5	50	3	5	4	5	4	3	0	4	6	15	24	0	0	0	0	0	0	0	0	0	6	8	5	8	27	0.89
COG7	component of oligomeric golgi complex 7	21	15	3	3	42	3	0	21	15	3	0	0	0	0	0	0	0	0	0	0	0	0	0	0	0	3	0	0	2	5	0.89
GLTSCR2	NOP53 ribosome biogenesis factor	6	5	5	4	20	3	0	0	4	0	5	2	0	2	0	5	0	0	0	0	0	0	6	0	0	7	3	4	4	18	0.79
FTSJD2	cap methyltransferase 1	32	14	8	4	58	3	4	3	4	8	0	0	3	0	14	32	0	0	0	0	0	0	0	0	0	0	0	0	0	0	#N/A
MDN1	midasin AAA ATPase 1	5	3	3	2	13	3	0	5	3	0	2	2	0	0	0	0	0	0	0	0	0	0	0	0	0	4	3	3	3	13	0.76
EIF4ENIF1	eukaryotic translation initiation factor 4E nuclear import factor 1	10	9	9	8	36	3	0	10	9	9	0	0	0	0	6	8	0	0	0	0	0	0	0	0	0	3	0	3	4	10	0.88
RRM2	ribonucleotide reductase regulatory subunit M2	34	22	17	13	86	3	7	4	7	3	5	3	0	3	22	34	17	13	0	0	0	0	0	0	0	17	15	17	17	66	0.9
HAUS4	HAUS augmin like complex subunit 4	20	19	17	9	65	3	7	20	17	19	0	0	4	4	7	9	0	0	2	0	0	0	0	0	0	8	6	4	6	24	0.9
EYA3	EYA transcriptional coactivator and phosphatase 3	4	3	0	0	7	3	0	0	0	0	0	0	0	0	0	4	0	0	0	0	0	0	0	0	0	0	0	0	4	4	0.66
CCDC50	coiled-coil domain containing 50	11	7	5	3	26	3	2	0	0	0	0	0	0	0	11	7	5	0	0	0	0	0	0	0	0	0	0	0	0	0	#N/A
PRMT7	protein arginine methyltransferase 7	21	7	5	5	38	3	5	2	0	5	0	0	0	0	7	21	0	0	0	0	0	0	0	0	0	6	6	10	6	28	0.86
AFG3L2	AFG3 like matrix AAA peptidase subunit 2	11	8	8	6	33	3	0	6	4	5	11	8	3	0	2	8	0	0	0	0	0	0	0	0	0	9	3	10	9	31	0.84
NUPL1	nucleoporin 58	6	5	5	4	20	3	4	0	0	5	0	5	0	3	0	6	0	0	0	0	0	0	0	0	0	3	3	3	3	12	0.83
GBF1	golgi brefeldin A resistant guanine nucleotide exchange factor 1	6	4	4	3	17	3	2	6	4	2	3	0	0	4	0	0	0	0	0	0	0	0	0	0	0	2	0	2	0	4	0.83
CEP97	centrosomal protein 97	4	4	3	3	14	3	3	4	3	2	0	4	0	3	2	0	0	0	0	0	0	0	0	0	0	2	4	2	4	12	0.77
CS	citrate synthase	14	7	6	3	30	3	14	2	7	0	0	0	0	0	6	0	0	0	0	0	0	0	0	0	0	7	12	13	14	46	0.78
LMNB2	lamin B2	4	3	3	0	10	3	0	0	3	0	4	0	0	0	0	0	0	0	0	0	0	0	0	0	0	0	3	5	4	12	0.69
RANBP9	RAN binding protein 9	6	5	5	3	19	3	0	3	5	0	0	0	0	2	6	5	0	0	0	0	0	0	0	0	0	10	8	6	10	34	0.7
CDC73	cell division cycle 73	39	30	9	8	86	3	8	9	7	5	8	5	6	3	30	39	0	4	0	0	0	0	0	0	0	4	8	10	6	28	0.91
NOSIP	nitric oxide synthase interacting protein	16	3	3	0	22	3	0	0	0	0	0	0	0	0	0	16	0	0	0	0	0	0	3	0	0	2	0	0	0	2	0.85
CARM1	coactivator associated arginine methyltransferase 1	3	3	0	0	6	3	3	0	0	0	0	0	0	0	0	0	0	0	0	0	0	0	0	0	0	5	4	5	7	21	0.35
SRRM1	serine and arginine repetitive matrix 1	8	6	4	4	22	3	4	0	3	6	0	8	0	4	0	0	0	0	3	0	0	0	0	0	2	0	0	0	0	0	#N/A
CEBPZ	CCAAT enhancer binding protein zeta	10	6	4	3	23	3	0	0	0	0	0	4	0	0	6	10	0	0	0	0	0	0	0	0	0	0	2	2	4	8	0.85
ATP6V1C1	ATPase H+ transporting V1 subunit C1	3	2	0	0	5	3	0	2	0	0	0	0	0	0	0	0	0	0	0	0	0	0	0	0	0	0	0	0	0	0	#N/A
HPRT1	hypoxanthine phosphoribosyltransferase 1	13	7	6	6	32	3	6	6	5	0	5	7	5	13	0	0	0	0	0	0	0	0	0	0	0	3	4	4	6	17	0.87
MAD2L1	mitotic arrest deficient 2 like 1	4	4	3	3	14	3	2	0	0	3	0	0	0	0	4	4	0	0	0	0	0	0	0	0	0	0	3	0	2	5	0.8
MBD3	methyl-CpG binding domain protein 3	12	10	9	8	39	3	2	8	10	4	0	0	4	7	12	8	0	4	0	0	0	0	9	0	6	0	0	3	0	3	0.92
RAF1	Raf-1 proto-oncogene, serine/threonine kinase	5	4	4	4	17	3	0	4	3	4	4	0	0	0	4	5	0	0	0	0	0	0	0	0	0	6	4	4	5	19	0.77
RPL32	ribosomal protein L32	15	8	8	7	38	3	0	4	4	8	7	15	6	8	0	0	0	0	0	0	4	4	0	0	0	0	5	5	4	14	0.88
RPS28	ribosomal protein S28	9	8	7	7	31	3	6	7	8	0	5	7	6	7	9	0	0	0	4	0	0	3	4	0	0	6	6	4	6	22	0.86
TRIO	trio Rho guanine nucleotide exchange factor	7	5	3	3	18	3	0	7	5	0	0	0	3	2	0	0	0	0	0	0	0	0	0	0	0	5	3	4	3	15	0.8
CCDC6	coiled-coil domain containing 6	11	7	3	0	21	3	0	0	0	0	0	0	0	0	7	11	0	0	0	0	0	0	0	0	0	2	2	0	3	7	0.84
RQCD1	CCR4-NOT transcription complex subunit 9	5	4	4	3	16	3	4	5	4	0	0	0	0	0	0	0	0	0	0	0	0	0	0	0	0	0	4	2	0	6	0.8
AKAP8L	A-kinase anchoring protein 8 like	7	5	3	3	18	3	7	2	3	5	2	0	0	0	0	0	0	0	0	0	0	0	0	0	0	4	7	7	6	24	0.76
SMNDC1	survival motor neuron domain containing 1	20	5	4	4	33	3	4	3	3	4	5	0	0	0	3	20	0	0	0	0	0	0	4	0	0	0	0	5	2	7	0.87
AFTPH	aftiphilin	5	4	3	2	14	3	2	4	5	2	0	0	0	0	0	2	0	0	0	0	0	0	0	0	0	3	0	0	2	5	0.8
WASL	WASP like actin nucleation promoting factor	6	6	4	3	19	3	3	6	6	3	0	0	0	0	0	4	0	0	0	0	0	0	0	0	0	2	0	0	0	2	0.85
TUBGCP3	tubulin gamma complex associated protein 3	4	3	3	2	12	3	0	0	4	0	3	0	0	2	0	0	0	0	0	0	0	0	0	0	0	0	0	3	0	3	0.77
CDIPT	CDP-diacylglycerol--inositol 3-phosphatidyltransferase	13	7	6	6	32	3	5	6	7	0	6	13	5	2	3	5	0	0	0	0	0	0	0	0	0	6	0	9	9	24	0.85
PPP1R2	protein phosphatase 1 regulatory inhibitor subunit 2	9	8	7	4	28	3	0	2	2	0	0	0	0	0	8	9	7	4	0	0	0	0	0	0	0	2	0	2	3	7	0.87
PAWR	pro-apoptotic WT1 regulator	3	0	0	0	3	3	0	0	0	0	0	0	0	0	0	0	0	0	0	0	0	0	0	0	0	0	0	0	0	0	#N/A
CPSF1	cleavage and polyadenylation specific factor 1	13	9	8	8	38	3	7	8	9	5	8	13	5	6	0	7	0	0	0	0	0	0	4	3	0	4	7	4	2	17	0.88
ERCC6L	ERCC excision repair 6 like, spindle assembly checkpoint helicase	15	13	12	10	50	3	8	15	10	8	0	5	4	7	13	12	0	0	0	0	0	0	0	0	0	5	4	5	5	19	0.9
RPL35	ribosomal protein L35	12	5	4	3	24	3	0	0	0	12	5	0	0	0	0	4	0	0	0	0	0	0	0	0	0	13	13	12	12	50	0.72
PIP4K2A	phosphatidylinositol-5-phosphate 4-kinase type 2 alpha	6	4	3	3	16	3	4	0	2	2	2	0	6	3	0	0	0	0	0	0	0	0	0	0	0	11	18	20	12	61	0.13
NUBP2	nucleotide binding protein 2	11	8	3	0	22	3	0	8	11	0	0	0	0	0	0	0	0	0	0	0	0	0	0	0	0	0	5	4	5	14	0.82
GNPAT	glyceronephosphate O-acyltransferase	4	3	3	3	13	3	4	0	2	0	3	2	0	0	3	0	0	0	0	0	0	0	0	0	0	5	5	7	6	23	0.68
C11orf58	chromosome 11 open reading frame 58	29	25	15	11	80	3	0	2	2	6	2	0	0	0	25	29	11	7	4	0	0	0	15	0	0	5	4	5	6	20	0.91
TTC37	tetratricopeptide repeat domain 37	7	7	5	3	22	3	0	7	7	0	5	0	0	0	0	0	0	0	0	0	0	0	0	0	0	6	8	7	8	29	0.78
PTDSS1	phosphatidylserine synthase 1	6	4	3	3	16	3	6	4	3	0	0	0	0	0	0	0	0	0	0	0	0	0	0	0	0	0	0	0	0	0	#N/A
EIF3J	eukaryotic translation initiation factor 3 subunit J	16	9	7	4	36	3	4	0	0	7	0	0	0	0	9	16	0	0	0	0	0	0	0	0	0	0	4	0	4	8	0.88
COMMD8	COMM domain containing 8	10	9	7	5	31	3	5	10	7	3	0	0	0	0	9	5	0	0	0	0	0	3	0	0	0	7	3	8	5	23	0.85
C20orf11	GID complex subunit 8 homolog	3	0	0	0	3	3	0	0	0	0	0	0	0	0	0	0	0	0	0	0	0	0	0	0	0	3	4	5	5	17	0.29
STRN4	striatin 4	9	5	3	3	20	3	0	0	0	0	0	0	0	5	3	9	0	0	0	0	0	0	0	0	0	5	4	5	6	20	0.8
BAZ2A	bromodomain adjacent to zinc finger domain 2A	16	9	7	6	38	3	9	2	3	3	0	5	0	6	16	7	0	0	0	0	0	0	0	0	0	0	0	0	0	0	#N/A
FAM114A2	family with sequence similarity 114 member A2	10	8	6	5	29	3	6	5	5	10	5	0	3	5	8	5	0	0	0	3	0	0	0	0	0	2	2	0	4	8	0.87
MIS18A	MIS18 kinetochore protein A	10	8	7	6	31	3	6	7	4	10	0	3	2	0	8	5	0	0	0	0	0	0	0	0	0	6	5	7	5	23	0.85
PCNP	PEST proteolytic signal containing nuclear protein	32	26	23	19	100	3	3	5	4	12	0	0	3	0	14	32	26	19	8	9	9	10	23	7	8	0	0	0	0	0	#N/A
C12orf5	TP53 induced glycolysis regulatory phosphatase	5	3	3	0	11	3	5	3	0	0	0	0	0	0	0	0	0	0	0	0	0	0	0	0	0	0	4	0	5	9	0.71
STK3	serine/threonine kinase 3	9	8	3	3	23	3	0	8	9	0	0	0	3	0	3	3	0	0	0	0	0	0	0	0	0	14	13	13	11	51	0.67
RAB18	RAB18, member RAS oncogene family	12	6	5	5	28	3	2	6	4	0	0	5	2	5	0	12	0	0	0	0	0	0	0	0	0	0	3	5	7	15	0.85
LUC7L2	LUC7 like 2, pre-mRNA splicing factor	8	7	6	6	27	3	5	8	6	6	7	6	2	0	3	4	0	0	0	0	0	0	0	0	0	5	5	5	7	22	0.84
GNAS	GNAS complex locus	15	15	14	13	57	3	5	13	10	8	13	15	6	9	6	8	15	14	0	0	0	0	0	0	0	4	5	4	5	18	0.92
ANAPC1	anaphase promoting complex subunit 1	29	27	10	10	76	3	10	27	29	10	9	7	7	10	7	5	0	0	0	0	0	0	0	0	0	9	9	8	10	36	0.91
RAB1A	RAB1A, member RAS oncogene family	9	8	7	4	28	3	4	3	7	0	9	0	0	0	0	3	0	0	0	0	0	0	8	0	0	6	8	5	8	27	0.83
OSBPL6	oxysterol binding protein like 6	3	3	3	0	9	3	3	0	3	0	0	0	0	0	0	0	0	0	0	0	0	0	0	0	0	2	4	0	2	8	0.7
GGA3	golgi associated, gamma adaptin ear containing, ARF binding protein 3	9	7	7	6	29	3	3	6	7	3	0	0	0	0	7	9	0	0	0	0	0	0	0	0	0	3	4	4	4	15	0.86
ECHDC1	ethylmalonyl-CoA decarboxylase 1	27	22	6	4	59	3	0	6	4	4	0	2	0	0	27	22	0	0	0	0	0	0	0	0	0	6	8	11	8	33	0.89
PMS1	PMS1 homolog 1, mismatch repair system component	9	9	8	7	33	3	0	8	7	0	2	0	9	6	9	7	0	2	0	0	0	0	0	0	0	0	0	0	0	0	#N/A
PDXDC1	pyridoxal dependent decarboxylase domain containing 1	12	10	8	8	38	3	7	10	8	8	2	0	4	2	12	4	0	0	0	0	0	0	0	0	0	0	0	0	2	2	0.92
AHCY	adenosylhomocysteinase	11	9	8	7	35	3	5	9	5	4	0	3	0	5	0	11	7	8	5	0	0	0	0	0	0	14	9	12	8	43	0.82
AHCYL1	adenosylhomocysteinase like 1	14	5	3	2	24	3	0	0	2	0	0	0	0	0	14	5	0	0	0	0	0	0	0	0	0	38	36	35	37	146	0.01
RAPGEF6	Rap guanine nucleotide exchange factor 6	20	19	7	7	53	3	5	19	20	7	4	0	4	5	5	7	0	0	0	0	0	0	0	0	0	9	13	10	8	40	0.88
ALDH1B1	aldehyde dehydrogenase 1 family member B1	4	4	4	3	15	3	3	4	3	0	4	4	0	0	0	0	0	0	0	0	0	0	0	0	0	5	2	5	5	17	0.76
FXR2	FMR1 autosomal homolog 2	14	9	8	6	37	3	6	3	6	9	4	4	4	0	8	14	0	0	0	0	0	0	0	0	0	0	3	0	5	8	0.88
WDR26	WD repeat domain 26	4	3	2	0	9	3	0	4	2	0	0	0	0	0	0	0	0	0	0	0	0	0	0	0	0	20	15	21	19	75	0
RAB11FIP1	RAB11 family interacting protein 1	15	11	10	7	43	3	3	4	4	10	3	4	7	4	11	15	0	0	0	0	0	0	0	0	0	4	5	0	5	14	0.89
ABI1	abl interactor 1	10	10	7	5	32	3	3	10	10	5	0	0	0	2	7	5	0	0	0	0	0	0	0	0	0	5	10	6	6	27	0.84
WNK1	WNK lysine deficient protein kinase 1	17	12	10	9	48	3	0	12	10	17	2	2	4	9	2	2	0	0	4	0	0	0	0	0	0	0	0	0	0	0	#N/A
RAB9A	RAB9A, member RAS oncogene family	11	7	7	7	32	3	3	2	4	0	7	7	0	0	7	11	0	0	0	0	0	0	0	0	0	4	4	5	0	13	0.87
CRMP1	collapsin response mediator protein 1	18	9	7	6	40	3	2	5	6	9	7	0	2	0	5	18	0	0	0	0	0	0	0	0	0	3	6	3	4	16	0.88
PRKAG1	protein kinase AMP-activated non-catalytic subunit gamma 1	10	10	9	8	37	3	4	8	10	9	4	5	0	3	7	10	0	0	0	0	0	0	0	0	0	8	10	8	9	35	0.86
SCFD1	sec1 family domain containing 1	13	8	8	7	36	3	5	5	8	5	8	2	2	2	7	13	0	0	0	0	0	0	0	0	0	8	8	7	9	32	0.86
TPD52L2	TPD52 like 2	14	11	9	4	38	3	4	2	0	11	4	4	4	3	9	14	0	0	0	0	0	0	0	0	0	0	0	0	0	0	#N/A
CDK5	cyclin dependent kinase 5	4	3	3	0	10	3	3	0	4	0	0	0	0	0	0	0	0	0	0	0	0	0	0	0	0	3	6	6	5	20	0.63
FAM50A	family with sequence similarity 50 member A	27	8	4	3	42	3	3	0	0	4	0	0	0	0	8	27	0	0	0	0	0	0	2	0	0	0	0	0	0	0	#N/A
ACTR2	actin related protein 2	6	3	3	3	15	3	0	3	3	0	0	0	0	0	6	0	0	0	0	0	0	0	0	0	0	3	2	0	3	8	0.8
ROS1	ROS proto-oncogene 1, receptor tyrosine kinase	3	0	0	0	3	3	0	0	0	0	0	0	0	0	0	0	0	0	0	0	0	0	0	0	0	0	0	0	0	0	#N/A
CMPK1	cytidine/uridine monophosphate kinase 1	5	4	3	2	14	3	2	4	5	0	0	0	0	0	0	0	0	0	0	0	0	0	0	0	0	3	2	2	2	9	0.79
VAPB	VAMP associated protein B and C	14	11	10	5	40	3	5	3	5	10	0	0	0	0	11	14	0	0	0	0	3	0	0	2	2	0	0	0	0	0	#N/A
CPNE1	copine 1	5	3	2	0	10	3	5	0	0	0	0	0	0	0	2	0	0	0	0	0	0	0	0	0	0	11	8	10	7	36	0.25
LZIC	leucine zipper and CTNNBIP1 domain containing	7	5	4	3	19	3	0	5	4	0	2	0	2	0	2	7	0	0	0	0	0	0	0	0	0	5	4	4	0	13	0.81
SKA1	spindle and kinetochore associated complex subunit 1	7	6	5	5	23	3	3	4	5	5	0	4	4	6	7	5	0	0	5	4	0	0	0	0	0	7	0	7	7	21	0.81
HEATR5A	HEAT repeat containing 5A	4	4	3	2	13	3	2	4	4	0	0	0	0	2	0	0	0	0	0	0	0	0	0	0	0	0	0	2	0	2	0.8
PCNA	proliferating cell nuclear antigen	11	11	10	10	42	3	8	11	11	10	10	5	4	0	4	7	0	0	0	0	0	0	0	0	0	6	9	7	9	31	0.88
MAGED2	MAGE family member D2	10	7	7	7	31	3	3	7	7	7	4	2	0	0	2	10	0	0	0	0	5	3	0	0	0	3	4	4	7	18	0.86
RBM15	RNA binding motif protein 15	5	4	4	4	17	3	4	4	3	0	4	5	0	0	0	4	0	0	0	0	0	0	0	0	0	5	0	3	0	8	0.79
RERE	arginine-glutamic acid dipeptide repeats	3	0	0	0	3	3	0	0	0	0	0	0	0	0	0	0	0	0	0	0	0	0	0	0	0	0	0	0	0	0	#N/A
NUP54	nucleoporin 54	6	4	3	3	16	3	4	0	0	3	2	3	0	2	0	6	0	0	0	0	0	0	0	0	0	6	5	6	5	22	0.75
LIG1	DNA ligase 1	3	0	0	0	3	3	0	0	0	0	0	0	0	0	0	0	0	0	0	0	0	0	0	0	0	0	0	0	0	0	#N/A
ZCCHC11	terminal uridylyl transferase 4	11	4	3	3	21	3	2	3	4	0	3	0	0	0	11	0	0	0	0	0	0	0	0	0	0	2	3	2	2	9	0.84
CFL2	cofilin 2	13	12	10	3	38	3	10	13	12	0	0	0	0	0	2	0	0	0	0	0	0	0	0	0	0	7	6	8	10	31	0.86
FH	fumarate hydratase	3	3	2	2	10	3	0	2	2	0	0	3	0	0	0	0	0	0	0	0	0	0	0	0	0	0	0	0	0	0	#N/A
FLAD1	flavin adenine dinucleotide synthetase 1	4	3	3	2	12	3	0	4	3	0	2	0	0	0	0	0	0	0	0	0	0	0	0	0	0	17	16	15	19	67	0
CCDC25	coiled-coil domain containing 25	23	14	13	5	55	3	3	4	0	14	4	3	2	0	13	23	5	0	0	0	0	5	4	0	0	2	5	3	5	15	0.9
ILKAP	ILK associated serine/threonine phosphatase	11	7	3	3	24	3	3	0	0	0	0	0	0	0	11	7	0	0	0	0	0	0	0	0	0	0	0	0	0	0	#N/A
EIF3H	eukaryotic translation initiation factor 3 subunit H	9	9	7	3	28	3	0	9	9	7	0	0	2	2	0	0	0	0	0	0	0	0	0	0	0	5	8	5	5	23	0.84
POLR2B	RNA polymerase II subunit B	10	10	8	6	34	3	3	10	6	4	8	10	5	6	0	6	0	0	3	0	0	0	0	0	0	3	5	5	9	22	0.85
MTAP	methylthioadenosine phosphorylase	7	3	3	0	13	3	3	0	0	0	0	0	0	0	7	0	0	0	0	0	0	0	0	0	0	4	5	7	8	24	0.66
URI1	URI1 prefoldin like chaperone	11	7	6	5	29	3	0	6	5	2	0	0	2	0	7	11	0	0	0	0	0	0	0	0	0	0	3	6	0	9	0.85
PKP2	plakophilin 2	6	6	4	3	19	3	0	6	6	4	0	0	0	0	0	0	0	0	0	0	0	0	0	0	0	6	5	3	6	20	0.79
TBC1D8	TBC1 domain family member 8	10	7	5	3	25	3	5	10	7	0	0	2	0	2	0	0	0	0	0	0	0	0	0	0	0	5	6	3	4	18	0.84
TDRD3	tudor domain containing 3	21	9	5	3	38	3	3	0	3	5	0	0	0	0	9	21	0	0	0	0	0	0	0	0	0	5	5	6	4	20	0.88
PPP4R2	protein phosphatase 4 regulatory subunit 2	16	8	7	4	35	3	0	0	0	7	2	0	0	0	8	16	0	0	0	0	3	4	3	0	0	0	0	0	2	2	0.92
NISCH	nischarin	3	0	0	0	3	3	0	0	0	0	0	0	0	0	0	0	0	0	0	0	0	0	0	0	0	2	0	4	3	9	0.52
MRPS21	mitochondrial ribosomal protein S21	4	3	3	0	10	3	4	0	0	0	3	0	0	0	0	0	0	0	0	0	0	0	0	0	0	2	0	0	4	6	0.73
TFCP2	transcription factor CP2	12	8	5	5	30	3	3	5	5	3	8	4	5	3	12	5	5	0	0	0	0	0	0	0	0	10	13	12	12	47	0.79
SYMPK	symplekin	5	3	2	0	10	3	5	0	0	0	0	2	0	0	0	0	0	0	0	0	0	0	0	0	0	0	0	0	0	0	#N/A
ARL6IP5	ADP ribosylation factor like GTPase 6 interacting protein 5	3	3	3	2	11	3	3	0	3	0	2	0	0	0	0	0	0	0	0	0	0	0	0	0	0	0	0	0	0	0	#N/A
POLH	DNA polymerase eta	9	8	6	4	27	3	9	8	4	0	6	2	0	0	4	2	0	2	0	0	0	0	0	0	0	2	0	0	0	2	0.92
NCOA6	nuclear receptor coactivator 6	3	3	2	2	10	3	0	0	2	3	0	0	0	0	0	2	0	0	0	0	0	0	0	0	0	0	0	0	0	0	#N/A
SRPK2	SRSF protein kinase 2	4	3	2	2	11	3	0	0	0	0	0	2	4	2	0	0	0	0	0	0	0	0	0	0	0	0	0	0	0	0	#N/A
AK1	adenylate kinase 1	3	3	3	0	9	3	0	3	3	0	0	0	0	0	0	0	0	0	0	0	0	0	0	0	0	0	0	0	0	0	#N/A
GPATCH8	G-patch domain containing 8	3	0	0	0	3	3	0	0	0	0	0	0	0	0	0	0	0	0	0	0	0	0	0	0	0	0	0	0	0	0	#N/A
RBM11	RNA binding motif protein 11	13	11	7	3	34	3	0	11	7	13	0	3	0	0	0	0	0	0	0	0	0	0	0	0	0	0	0	0	0	0	#N/A
RNF20	ring finger protein 20	12	8	7	3	30	3	0	2	3	8	0	0	0	0	7	12	0	0	0	0	0	0	0	0	0	0	0	0	0	0	#N/A
MAGI2	membrane associated guanylate kinase, WW and PDZ domain containing 2	3	0	0	0	3	3	0	0	0	0	0	0	0	0	0	0	0	0	0	0	0	0	0	0	0	0	0	0	0	0	#N/A
CSTF2T	cleavage stimulation factor subunit 2 tau variant	22	15	13	12	62	3	7	12	12	15	3	3	0	3	13	22	0	0	0	0	5	5	0	0	0	2	0	2	0	4	0.92
XIRP2	xin actin binding repeat containing 2	3	0	0	0	3	3	0	0	0	0	0	0	0	0	0	0	0	0	0	0	0	0	0	0	0	0	0	0	0	0	#N/A
TARBP1	TAR (HIV-1) RNA binding protein 1	3	3	3	0	9	3	0	3	0	3	0	0	0	0	0	0	0	0	0	0	0	0	0	0	0	0	0	2	0	2	0.76
ATAD1	ATPase family AAA domain containing 1	6	6	5	3	20	3	0	6	6	0	5	3	0	0	0	0	0	0	0	0	0	0	0	0	0	0	3	0	4	7	0.83
SART1	spliceosome associated factor 1, recruiter of U4/U6.U5 tri-snRNP	62	33	16	14	125	2	5	5	8	13	7	16	6	11	33	62	0	0	7	0	2	0	14	0	0	2	0	0	3	5	0.92
ALMS1	ALMS1 centrosome and basal body associated protein	13	6	2	2	23	2	2	6	13	0	0	0	2	0	0	0	0	0	0	0	0	0	0	0	0	9	3	7	4	23	0.78
TNKS1BP1	tankyrase 1 binding protein 1	13	6	4	2	25	2	2	6	4	0	0	0	0	0	0	13	0	0	0	0	0	0	0	0	0	0	0	0	2	2	0.87
ZWILCH	zwilch kinetochore protein	2	0	0	0	2	2	0	0	0	0	0	0	0	0	0	0	0	0	0	0	0	0	0	0	0	0	0	0	0	0	#N/A
CDC16	cell division cycle 16	11	11	10	9	41	2	0	10	11	11	5	8	4	5	4	9	0	0	0	0	0	0	0	0	0	6	3	3	7	19	0.88
HECTD1	HECT domain E3 ubiquitin protein ligase 1	9	9	9	6	33	2	0	6	9	9	0	0	0	0	9	4	0	0	0	0	0	0	0	0	0	0	0	0	2	2	0.89
RAVER1	ribonucleoprotein, PTB binding 1	2	2	0	0	4	2	0	0	0	0	0	0	0	0	0	2	0	0	0	0	0	0	0	0	0	3	0	2	4	9	0.55
UPF3B	UPF3B regulator of nonsense mediated mRNA decay	5	4	3	2	14	2	0	4	5	0	0	0	0	0	0	3	0	0	0	0	0	0	0	0	0	0	0	0	0	0	#N/A
FSD1	fibronectin type III and SPRY domain containing 1	6	3	2	2	13	2	2	0	3	0	0	0	0	0	0	6	0	0	0	0	0	0	0	0	0	5	0	0	7	12	0.69
TRMT5	tRNA methyltransferase 5	8	7	2	2	19	2	0	2	0	0	0	0	0	0	7	8	0	0	0	0	0	0	0	0	0	0	0	0	0	0	#N/A
KIAA1211	capping protein inhibiting regulator of actin dynamics	5	5	5	4	19	2	3	2	4	5	0	3	3	5	0	5	0	0	0	0	3	0	0	0	0	0	3	2	0	5	0.83
CCNK	cyclin K	10	9	6	5	30	2	3	4	2	4	5	5	2	0	9	10	0	0	4	0	0	0	6	0	0	4	2	0	0	6	0.87
PPP6R1	protein phosphatase 6 regulatory subunit 1	7	7	4	4	22	2	4	4	4	3	0	0	0	0	7	7	0	0	0	0	0	0	0	0	0	6	7	6	6	25	0.8
KIAA0586	KIAA0586	2	0	0	0	2	2	0	0	0	0	0	0	0	0	0	0	0	0	0	0	0	0	0	0	0	0	0	0	0	0	#N/A
ABCB10	ATP binding cassette subfamily B member 10	4	4	2	2	12	2	2	4	2	0	4	0	0	0	2	0	0	0	0	0	0	0	0	0	0	0	0	0	2	2	0.79
EIF2B4	eukaryotic translation initiation factor 2B subunit delta	2	2	0	0	4	2	2	0	0	0	0	0	0	0	0	0	0	0	0	0	0	0	0	0	0	0	0	0	0	0	#N/A
CEP55	centrosomal protein 55	10	7	4	4	25	2	0	10	7	0	2	0	3	4	4	0	0	0	0	0	0	0	0	0	0	3	2	2	5	12	0.85
UBE3C	ubiquitin protein ligase E3C	3	2	2	0	7	2	3	0	2	0	0	0	0	0	0	0	0	0	0	0	0	0	0	0	0	0	0	0	0	0	#N/A
VAV2	vav guanine nucleotide exchange factor 2	2	0	0	0	2	2	0	0	0	0	0	0	0	0	0	0	0	0	0	0	0	0	0	0	0	0	0	0	0	0	#N/A
TBL1XR1	TBL1X receptor 1	2	0	0	0	2	2	0	0	0	0	0	0	0	0	0	0	0	0	0	0	0	0	0	0	0	0	0	0	0	0	#N/A
KIF23	kinesin family member 23	58	12	10	10	90	2	4	7	10	10	8	10	5	12	10	58	0	0	6	0	0	0	8	0	0	0	3	0	0	3	0.92
NDUFV1	NADH:ubiquinone oxidoreductase core subunit V1	2	0	0	0	2	2	0	0	0	0	0	0	0	0	0	0	0	0	0	0	0	0	0	0	0	0	0	0	0	0	#N/A
DHX35	DEAH-box helicase 35	10	2	2	2	16	2	2	2	2	0	0	2	0	0	2	10	0	0	0	0	0	0	0	0	0	2	4	5	8	19	0.72
COG1	component of oligomeric golgi complex 1	5	4	4	4	17	2	4	4	5	0	0	0	4	3	4	0	0	0	0	0	0	0	0	0	0	0	0	3	2	5	0.82
SMARCE1	SWI/SNF related, matrix associated, actin dependent regulator of chromatin, subfamily e, member 1	12	6	2	2	22	2	0	0	2	2	0	2	0	0	6	12	0	0	0	0	0	0	0	0	0	0	0	0	0	0	#N/A
NOL11	nucleolar protein 11	14	12	5	5	36	2	0	5	5	4	5	5	0	0	12	14	0	0	0	0	0	0	0	0	0	0	3	4	0	7	0.88
UBXN1	UBX domain protein 1	3	3	3	2	11	2	0	2	0	0	3	3	0	2	3	0	0	0	0	0	0	0	0	0	0	5	6	5	4	20	0.67
THOC6	THO complex 6	10	6	5	5	26	2	0	5	3	0	3	10	3	6	0	5	0	0	0	0	0	0	0	0	0	0	0	0	0	0	#N/A
SAR1A	secretion associated Ras related GTPase 1A	6	6	5	5	22	2	3	5	3	0	6	0	4	6	0	5	0	0	0	0	0	0	0	0	0	11	8	9	7	35	0.74
BAIAP2	BAR/IMD domain containing adaptor protein 2	12	7	3	2	24	2	0	2	0	0	3	0	0	0	7	12	0	0	0	0	0	0	0	0	0	3	6	2	8	19	0.81
RELA	RELA proto-oncogene, NF-kB subunit	8	6	4	3	21	2	3	3	0	8	0	0	0	0	4	6	0	0	0	0	0	0	0	0	0	2	5	3	2	12	0.83
TEX10	testis expressed 10	8	8	7	6	29	2	0	2	6	0	8	7	2	4	8	5	0	0	0	0	0	0	3	0	0	5	5	5	10	25	0.83
PTK2	protein tyrosine kinase 2	4	2	0	0	6	2	0	0	0	0	0	0	0	0	0	4	0	0	0	0	0	0	0	0	0	4	3	0	4	11	0.59
LPP	LIM domain containing preferred translocation partner in lipoma	16	15	6	6	43	2	6	3	0	6	0	0	0	0	15	16	6	0	0	0	0	0	0	0	0	9	6	10	9	34	0.87
MRPL39	mitochondrial ribosomal protein L39	4	2	0	0	6	2	4	0	0	0	0	0	0	0	0	0	0	0	0	0	0	0	0	0	0	2	2	0	2	6	0.67
C16orf62	VPS35 endosomal protein sorting factor like	3	2	2	0	7	2	0	3	2	0	0	0	0	0	0	0	0	0	0	0	0	0	0	0	0	0	0	0	0	0	#N/A
STT3B	STT3 oligosaccharyltransferase complex catalytic subunit B	9	6	3	3	21	2	2	3	3	0	9	6	0	3	0	0	0	0	0	0	0	0	0	0	0	0	2	0	0	2	0.85
ARHGEF12	Rho guanine nucleotide exchange factor 12	4	3	2	0	9	2	0	0	3	0	0	0	0	0	0	4	0	0	0	0	0	0	0	0	0	2	3	0	0	5	0.73
ANLN	anillin actin binding protein	20	4	2	2	28	2	0	0	0	0	0	0	0	2	4	20	0	0	0	0	0	0	0	0	0	0	0	0	0	0	#N/A
RFC1	replication factor C subunit 1	7	6	5	4	22	2	2	0	0	0	0	5	0	4	7	6	0	0	0	0	0	0	0	0	0	0	0	0	0	0	#N/A
MACF1	microtubule actin crosslinking factor 1	25	18	7	5	55	2	7	25	18	5	0	3	0	4	2	4	0	0	0	0	0	0	0	0	0	0	2	0	0	2	0.92
CD2BP2	CD2 cytoplasmic tail binding protein 2	9	5	4	3	21	2	2	4	0	3	0	0	0	0	9	5	0	0	0	0	0	0	0	0	0	0	0	0	0	0	#N/A
CHMP2B	charged multivesicular body protein 2B	7	6	3	3	19	2	0	2	3	0	0	0	2	0	3	7	6	0	0	0	0	3	0	0	0	0	0	0	0	0	#N/A
RALGAPB	Ral GTPase activating protein non-catalytic subunit beta	13	9	2	2	26	2	2	9	13	0	2	0	0	0	0	0	0	0	0	0	0	0	0	0	0	0	0	0	2	2	0.87
ARAF	A-Raf proto-oncogene, serine/threonine kinase	5	4	3	2	14	2	2	5	0	0	0	4	0	3	0	0	0	0	0	0	0	0	0	0	0	0	0	0	0	0	#N/A
BSG	basigin (Ok blood group)	5	5	2	2	14	2	0	0	0	0	2	0	0	0	5	5	0	0	0	0	0	0	0	0	0	0	0	0	0	0	#N/A
LRRC41	leucine rich repeat containing 41	2	2	0	0	4	2	2	0	0	0	0	0	0	0	0	0	0	0	0	0	0	0	0	0	0	0	0	0	0	0	#N/A
DDX23	DEAD-box helicase 23	24	21	14	8	67	2	5	5	8	24	3	14	2	5	7	21	0	0	0	0	0	0	0	0	0	7	6	3	4	20	0.9
CSRP2	cysteine and glycine rich protein 2	9	4	3	3	19	2	2	3	3	9	0	0	0	2	3	4	0	0	0	0	0	0	0	0	0	3	4	2	3	12	0.82
PSMA2	proteasome 20S subunit alpha 2	2	0	0	0	2	2	0	0	0	0	0	0	0	0	0	0	0	0	0	0	0	0	0	0	0	0	0	0	0	0	#N/A
RCN2	reticulocalbin 2	2	2	0	0	4	2	2	0	0	0	0	0	0	0	0	0	0	0	0	0	0	0	0	0	0	0	0	0	0	0	#N/A
DRG2	developmentally regulated GTP binding protein 2	11	10	9	8	38	2	5	9	8	5	4	4	5	3	10	11	0	0	0	0	0	0	0	0	0	15	18	13	13	59	0.8
RFX5	regulatory factor X5	14	3	2	0	19	2	0	0	0	0	0	0	0	0	3	14	0	0	0	0	0	0	0	0	0	0	0	0	0	0	#N/A
CCAR1	cell division cycle and apoptosis regulator 1	5	4	4	3	16	2	3	0	4	5	2	4	3	0	0	0	0	0	0	0	0	0	0	0	0	0	0	0	0	0	#N/A
TPD52	tumor protein D52	8	6	5	4	23	2	4	0	3	5	2	0	0	0	6	8	0	0	0	0	3	0	0	0	0	2	0	0	0	2	0.86
INTS4	integrator complex subunit 4	7	2	2	0	11	2	0	2	0	0	0	0	0	0	0	7	0	0	0	0	0	0	0	0	0	0	0	0	0	0	#N/A
FARP1	FERM, ARH/RhoGEF and pleckstrin domain protein 1	4	4	3	3	14	2	2	4	3	0	2	4	0	0	3	0	0	0	0	0	0	0	0	0	0	2	5	0	0	7	0.76
THOC5	THO complex 5	5	3	2	2	12	2	2	5	3	0	0	0	0	0	0	0	0	0	0	0	0	0	0	0	0	0	0	0	0	0	#N/A
CBL	Cbl proto-oncogene	26	15	7	5	53	2	4	0	2	7	5	0	3	0	15	26	0	0	0	0	0	0	0	0	0	13	13	16	13	55	0.87
CENPV	centromere protein V	6	5	4	3	18	2	4	0	0	3	0	5	0	0	3	6	0	0	0	0	0	0	0	0	0	0	0	0	0	0	#N/A
HAUS7	HAUS augmin like complex subunit 7	10	8	7	6	31	2	0	10	8	7	4	0	0	6	0	0	0	0	0	0	0	0	0	0	0	0	5	0	0	5	0.87
TMOD3	tropomodulin 3	25	14	10	8	57	2	4	8	10	3	2	0	0	3	25	14	0	0	0	0	0	0	0	0	0	4	5	4	5	18	0.9
AKAP11	A-kinase anchoring protein 11	11	7	2	0	20	2	0	11	7	0	0	0	0	0	0	0	0	0	0	0	0	0	0	0	0	0	0	0	0	0	#N/A
KATNB1	katanin regulatory subunit B1	13	4	2	0	19	2	0	0	0	0	0	0	0	0	4	13	0	0	0	0	0	0	0	0	0	0	0	0	0	0	#N/A
UTP3	UTP3 small subunit processome component	5	3	3	2	13	2	0	3	3	0	0	0	0	0	0	5	0	0	0	0	0	0	0	0	0	0	0	0	0	0	#N/A
RHOA	ras homolog family member A	14	14	3	2	33	2	0	0	14	3	2	0	0	0	0	14	0	0	0	0	0	0	0	0	0	0	3	5	5	13	0.87
NAA10	N-alpha-acetyltransferase 10, NatA catalytic subunit	11	7	5	4	27	2	4	2	0	7	2	0	2	0	5	11	0	0	0	0	0	0	0	0	0	7	4	7	2	20	0.84
PTBP2	polypyrimidine tract binding protein 2	3	2	0	0	5	2	0	0	0	0	0	0	3	0	0	0	0	0	0	0	0	0	0	0	0	0	0	0	0	0	#N/A
SLC25A4	solute carrier family 25 member 4	11	5	5	5	26	2	5	0	2	11	0	4	5	5	0	0	0	0	0	0	0	0	0	0	0	4	4	9	9	26	0.81
MORF4L2	mortality factor 4 like 2	2	2	0	0	4	2	0	0	0	0	0	0	2	0	0	0	0	0	0	0	0	0	0	0	0	0	0	0	0	0	#N/A
APBB1	amyloid beta precursor protein binding family B member 1	16	11	8	8	43	2	3	8	7	7	0	0	8	6	11	16	2	0	0	0	0	0	0	0	0	5	3	8	6	22	0.88
SCAF4	SR-related CTD associated factor 4	9	7	7	6	29	2	0	6	6	7	0	2	0	0	7	9	0	0	0	0	0	0	0	0	0	0	0	0	0	0	#N/A
IDH3B	isocitrate dehydrogenase (NAD(+)) 3 non-catalytic subunit beta	5	3	3	3	14	2	2	3	2	3	5	2	0	0	2	3	0	0	0	0	0	0	0	0	0	2	2	4	0	8	0.78
DNM2	dynamin 2	10	9	7	5	31	2	5	10	9	0	3	0	0	0	7	4	0	0	0	0	0	0	0	0	0	5	9	13	15	42	0.77
TOR1AIP1	torsin 1A interacting protein 1	19	6	3	2	30	2	0	0	3	0	0	0	0	0	6	19	0	0	0	0	0	0	0	0	0	0	3	0	0	3	0.87
ARF5	ADP ribosylation factor 5	27	18	14	11	70	2	11	11	11	14	6	6	0	0	18	27	0	0	0	0	0	0	4	0	0	13	0	13	10	36	0.9
CDK12	cyclin dependent kinase 12	5	3	2	2	12	2	2	0	0	0	0	2	0	0	0	5	0	0	0	3	0	0	0	0	0	0	0	0	0	0	#N/A
MEPCE	methylphosphate capping enzyme	3	3	2	2	10	2	2	0	0	3	0	0	0	0	0	3	0	0	0	0	0	0	0	0	0	0	0	0	0	0	#N/A
ARID3A	AT-rich interaction domain 3A	9	7	5	4	25	2	3	9	7	0	4	0	0	0	5	4	0	0	0	0	0	0	0	0	0	0	0	0	0	0	#N/A
MEF2D	myocyte enhancer factor 2D	17	8	6	5	36	2	2	2	0	6	0	0	0	0	8	17	0	0	0	0	0	0	5	0	0	0	0	0	0	0	#N/A
FAM21C	WASH complex subunit 2C	13	4	4	2	23	2	2	4	4	0	0	0	0	0	13	0	0	0	0	0	0	0	0	0	0	0	0	2	0	2	0.86
DSTN	destrin, actin depolymerizing factor	2	2	2	0	6	2	2	0	0	0	2	0	0	0	0	0	0	0	0	0	0	0	0	0	0	3	0	4	2	9	0.62
KIF2A	kinesin family member 2A	17	13	8	6	44	2	5	4	6	8	4	3	0	0	13	17	0	0	0	0	0	0	0	0	0	5	7	6	4	22	0.89
CECR5	haloacid dehalogenase like hydrolase domain containing 5	4	4	3	2	13	2	0	4	0	0	4	3	0	0	0	0	0	0	0	0	0	0	0	0	0	0	2	0	7	9	0.69
ITSN2	intersectin 2	22	11	8	6	47	2	6	8	11	22	0	0	5	2	4	5	0	0	0	0	0	0	0	0	0	0	0	0	0	0	#N/A
HAUS1	HAUS augmin like complex subunit 1	15	15	8	5	43	2	5	15	15	8	0	0	3	2	0	0	0	0	0	0	0	0	0	0	0	0	3	6	6	15	0.89
CHORDC1	cysteine and histidine rich domain containing 1	10	8	7	7	32	2	5	10	7	5	0	0	0	2	7	5	6	4	0	0	7	8	0	0	0	7	5	6	6	24	0.86
ZMYM2	zinc finger MYM-type containing 2	26	11	10	10	57	2	6	9	11	10	2	2	0	3	10	26	0	0	0	0	0	0	0	0	0	0	0	0	0	0	#N/A
COPE	COPI coat complex subunit epsilon	4	4	3	3	14	2	3	4	3	2	4	0	0	0	0	0	0	0	0	0	0	0	0	0	0	0	0	0	3	3	0.8
PES1	pescadillo ribosomal biogenesis factor 1	27	10	9	6	52	2	2	4	0	5	6	6	0	2	9	27	0	0	0	0	4	3	10	0	0	0	3	0	0	3	0.92
ARL1	ADP ribosylation factor like GTPase 1	20	15	14	10	59	2	9	20	14	15	6	10	6	0	4	6	0	5	0	0	0	0	0	0	0	24	23	25	19	91	0.85
SNX4	sorting nexin 4	5	5	2	2	14	2	0	0	2	2	0	2	2	0	5	5	0	0	0	0	0	0	0	0	0	4	5	6	5	20	0.73
RRP9	ribosomal RNA processing 9, U3 small nucleolar RNA binding protein	2	2	0	0	4	2	2	0	0	0	0	0	0	0	0	0	0	0	0	0	0	0	0	0	0	0	0	0	0	0	#N/A
AFF4	AF4/FMR2 family member 4	23	11	9	3	46	2	0	0	2	3	0	0	0	0	3	23	11	9	0	0	0	0	0	0	0	0	0	0	0	0	#N/A
DIMT1	DIM1 rRNA methyltransferase and ribosome maturation factor	5	5	5	2	17	2	5	0	2	2	5	2	0	0	0	5	0	0	0	0	0	0	0	0	0	10	9	7	13	39	0.53
DIP2A	disco interacting protein 2 homolog A	8	7	7	5	27	2	4	7	5	2	3	0	5	0	7	8	0	0	0	0	0	0	0	0	0	15	14	11	14	54	0.71
CAMK1D	calcium/calmodulin dependent protein kinase ID	10	4	2	0	16	2	0	0	0	0	0	0	0	0	4	10	0	0	0	0	0	0	0	0	0	2	0	0	0	2	0.82
RAP1B	RAP1B, member of RAS oncogene family	6	5	4	2	17	2	0	0	0	0	6	0	5	0	4	0	0	0	0	0	0	0	0	0	0	2	0	0	0	2	0.83
PAK4	p21 (RAC1) activated kinase 4	16	8	5	5	34	2	8	4	4	0	5	0	0	0	4	16	0	5	0	0	0	3	0	0	0	11	13	12	11	47	0.82
WDR62	WD repeat domain 62	5	4	4	4	17	2	2	2	4	4	0	0	0	0	4	5	0	0	0	0	0	0	0	0	0	6	10	6	12	34	0.58
ARFIP1	ADP ribosylation factor interacting protein 1	13	9	9	4	35	2	4	0	0	9	2	0	4	3	9	13	0	0	0	0	0	0	0	0	0	4	5	0	4	13	0.88
KIF14	kinesin family member 14	10	5	5	5	25	2	3	5	3	4	5	2	10	3	0	5	0	0	0	0	0	0	0	0	0	7	8	6	8	29	0.81
NCAPD2	non-SMC condensin I complex subunit D2	6	5	5	3	19	2	6	5	5	0	0	2	3	2	0	0	0	0	0	0	0	0	0	0	0	4	2	3	4	13	0.82
IDH1	isocitrate dehydrogenase (NADP(+)) 1	7	5	4	3	19	2	4	0	0	3	0	0	0	0	5	7	0	0	0	0	0	0	0	0	0	2	0	2	3	7	0.83
LASP1	LIM and SH3 protein 1	12	9	2	2	25	2	0	0	0	0	2	0	0	0	9	12	0	0	0	0	0	0	0	0	0	5	5	7	6	23	0.82
PFDN4	prefoldin subunit 4	10	7	3	2	22	2	0	0	0	3	0	0	0	0	7	10	0	0	0	0	0	0	0	0	0	0	0	0	0	0	#N/A
SSR1	signal sequence receptor subunit 1	2	2	0	0	4	2	0	0	2	0	0	0	0	0	0	0	0	0	0	0	0	0	0	0	0	0	0	0	0	0	#N/A
CCDC47	coiled-coil domain containing 47	7	6	5	4	22	2	5	7	4	3	3	2	0	0	0	6	0	0	0	0	0	0	0	0	0	4	5	5	5	19	0.82
EPB41L1	erythrocyte membrane protein band 4.1 like 1	4	2	0	0	6	2	0	0	0	0	0	0	0	0	0	4	0	0	0	0	0	0	0	0	0	0	0	0	0	0	#N/A
ANGEL2	angel homolog 2	2	0	0	0	2	2	0	0	0	0	0	0	0	0	0	0	0	0	0	0	0	0	0	0	0	0	0	0	0	0	#N/A
CAMK2D	calcium/calmodulin dependent protein kinase II delta	8	6	6	5	25	2	3	8	6	0	3	4	3	6	0	5	0	0	0	0	0	0	0	0	0	4	2	6	4	16	0.84
OTUB1	OTU deubiquitinase, ubiquitin aldehyde binding 1	2	2	2	0	6	2	0	0	0	0	0	2	0	0	0	2	0	0	0	0	0	0	0	0	0	6	0	0	0	6	0.54
ADSL	adenylosuccinate lyase	3	2	0	0	5	2	0	0	0	0	0	0	0	0	0	3	0	0	0	0	0	0	0	0	0	6	6	9	3	24	0.21
MRPS22	mitochondrial ribosomal protein S22	6	4	4	3	17	2	4	3	0	2	4	3	0	6	0	0	0	0	0	0	0	0	0	0	0	0	0	0	0	0	#N/A
SUPT5H	SPT5 homolog, DSIF elongation factor subunit	18	6	4	4	32	2	0	0	0	6	4	4	0	0	3	18	0	0	0	0	0	0	0	0	0	5	4	6	3	18	0.86
NCOA7	nuclear receptor coactivator 7	7	4	3	2	16	2	3	4	0	0	0	0	0	0	0	7	0	0	0	0	0	0	0	0	0	0	0	0	0	0	#N/A
MRTO4	MRT4 homolog, ribosome maturation factor	8	7	6	6	27	2	7	3	4	8	4	2	0	0	6	6	0	0	0	0	0	0	0	0	0	7	10	12	8	37	0.78
MYCBP2	MYC binding protein 2	2	2	0	0	4	2	0	2	0	0	0	0	0	0	0	0	0	0	0	0	0	0	0	0	0	0	2	2	2	6	0.63
YARS2	tyrosyl-tRNA synthetase 2	8	7	7	5	27	2	5	8	7	0	7	5	0	0	0	0	0	0	0	0	0	0	0	0	0	14	11	19	13	57	0.55
MTHFD1L	methylenetetrahydrofolate dehydrogenase (NADP+ dependent) 1 like	9	5	5	4	23	2	5	5	3	0	9	3	0	0	0	4	0	0	0	0	0	0	0	0	0	4	8	8	9	29	0.78
MTMR6	myotubularin related protein 6	18	14	6	5	43	2	3	4	6	4	4	0	5	3	14	18	0	0	0	0	0	0	0	0	0	16	13	12	11	52	0.85
CIZ1	CDKN1A interacting zinc finger protein 1	17	5	4	3	29	2	5	4	2	3	0	0	0	0	0	17	0	0	2	0	0	0	0	0	0	0	0	0	0	0	#N/A
NAE1	NEDD8 activating enzyme E1 subunit 1	26	13	4	3	46	2	2	4	3	3	0	0	0	0	13	26	0	0	0	0	0	0	0	0	0	0	3	2	5	10	0.89
WIBG	PYM homolog 1, exon junction complex associated factor	7	7	6	5	25	2	3	4	5	7	0	0	0	0	7	6	0	2	0	0	0	0	0	0	0	0	0	0	0	0	#N/A
ELAC2	elaC ribonuclease Z 2	24	7	6	6	43	2	6	7	5	3	0	0	0	2	6	24	0	2	0	0	0	0	0	0	0	8	3	3	7	21	0.88
CRYBG3	crystallin beta-gamma domain containing 3	14	12	8	4	38	2	0	14	12	8	0	0	3	4	0	0	0	0	0	0	0	0	0	0	0	4	0	0	5	9	0.88
YY1	YY1 transcription factor	12	5	5	4	26	2	0	3	4	5	0	0	0	0	5	12	0	0	0	0	0	0	0	0	0	0	0	0	0	0	#N/A
PPME1	protein phosphatase methylesterase 1	22	6	6	5	39	2	2	6	3	0	5	3	3	0	6	22	0	0	0	0	0	0	0	0	0	6	6	6	6	24	0.88
DOCK4	dedicator of cytokinesis 4	5	4	4	4	17	2	0	4	5	4	0	0	4	0	0	0	0	0	0	0	0	0	0	0	0	3	2	4	0	9	0.81
FAM98B	family with sequence similarity 98 member B	6	4	4	2	16	2	0	4	6	0	0	0	0	0	0	4	0	0	0	0	0	0	0	0	0	0	2	5	5	12	0.77
DHCR7	7-dehydrocholesterol reductase	7	5	5	4	21	2	3	0	5	5	4	7	0	0	0	0	0	0	0	0	0	0	0	0	0	0	3	0	3	6	0.84
PRPF31	pre-mRNA processing factor 31	12	11	8	7	38	2	7	3	5	2	11	8	0	0	4	12	0	0	0	0	0	0	0	0	0	6	5	6	5	22	0.88
TXLNA	taxilin alpha	10	8	4	2	24	2	0	0	2	10	0	0	0	0	4	8	0	0	0	0	0	0	0	0	0	3	0	0	0	3	0.86
ACSL4	acyl-CoA synthetase long chain family member 4	2	0	0	0	2	2	0	0	0	0	0	0	0	0	0	0	0	0	0	0	0	0	0	0	0	0	0	0	0	0	#N/A
EPN1	epsin 1	2	0	0	0	2	2	0	0	0	0	0	0	0	0	0	0	0	0	0	0	0	0	0	0	0	0	2	0	0	2	0.6
IFT81	intraflagellar transport 81	5	2	2	0	9	2	0	0	0	0	0	0	0	0	2	5	0	0	0	0	0	0	0	0	0	2	0	0	0	2	0.76
USP24	ubiquitin specific peptidase 24	7	5	3	2	17	2	0	5	7	2	0	0	0	2	0	3	0	0	0	0	0	0	0	0	0	0	0	0	2	2	0.83
TACC3	transforming acidic coiled-coil containing protein 3	12	9	8	8	37	2	0	8	6	9	0	0	2	6	8	12	0	0	0	0	0	0	0	0	0	8	6	5	6	25	0.87
NF1	neurofibromin 1	8	5	2	0	15	2	0	8	5	0	0	0	0	0	0	0	0	0	0	0	0	0	0	0	0	0	0	0	0	0	#N/A
UBXN6	UBX domain protein 6	4	3	2	2	11	2	2	4	3	0	0	0	0	0	0	0	0	0	0	0	0	0	0	0	0	0	6	2	6	14	0.66
KIAA1244	ARFGEF family member 3	12	10	4	3	29	2	3	10	12	0	0	0	0	0	3	4	0	0	0	0	0	0	0	0	0	13	10	8	8	39	0.79
WDR92	dynein axonemal assembly factor 10	6	2	0	0	8	2	0	0	6	0	0	0	0	0	0	0	0	0	0	0	0	0	0	0	0	0	0	0	3	3	0.7
EXOSC9	exosome component 9	11	5	5	5	26	2	3	5	4	5	5	5	0	4	3	11	0	2	0	0	0	0	0	0	0	0	3	0	0	3	0.86
CMAS	cytidine monophosphate N-acetylneuraminic acid synthetase	9	7	6	6	28	2	7	3	2	6	0	2	0	0	6	9	0	0	0	0	0	0	0	0	0	4	3	4	2	13	0.86
WDR33	WD repeat domain 33	7	5	3	3	18	2	0	7	5	0	2	0	2	2	3	3	0	0	0	0	0	3	0	0	0	0	0	0	2	2	0.84
RRP12	ribosomal RNA processing 12 homolog	9	8	7	6	30	2	6	6	7	0	8	3	0	0	4	9	0	0	0	0	0	0	0	0	0	3	4	3	3	13	0.87
FAM195B	MAPK regulated corepressor interacting protein 1	9	7	6	3	25	2	3	6	2	9	0	0	0	0	3	7	0	0	0	0	0	0	0	0	0	0	0	2	0	2	0.87
LRRC47	leucine rich repeat containing 47	2	2	2	2	8	2	0	2	0	0	2	0	0	0	0	2	0	0	0	0	0	0	0	0	0	9	7	9	9	34	0.03
GAR1	GAR1 ribonucleoprotein	4	4	3	2	13	2	0	0	0	2	0	3	0	2	4	4	0	0	0	0	0	0	0	0	0	0	3	0	0	3	0.79
SVIL	supervillin	20	5	4	3	32	2	0	3	0	5	2	0	3	4	0	20	0	0	2	0	0	0	0	0	0	0	0	0	0	0	#N/A
PSTPIP2	proline-serine-threonine phosphatase interacting protein 2	3	3	2	2	10	2	3	3	0	0	2	0	0	0	0	0	0	0	0	0	0	0	0	0	0	2	0	3	4	9	0.72
TMEM194A	nuclear envelope integral membrane protein 1	3	2	2	0	7	2	0	0	0	0	2	3	0	0	0	0	0	0	0	0	0	0	0	0	0	0	0	0	0	0	#N/A
COG6	component of oligomeric golgi complex 6	2	0	0	0	2	2	0	0	0	0	0	0	0	0	0	0	0	0	0	0	0	0	0	0	0	0	0	0	0	0	#N/A
RCL1	RNA terminal phosphate cyclase like 1	5	4	2	2	13	2	0	2	0	0	0	0	0	0	4	5	0	0	0	0	0	0	0	0	0	0	0	0	0	0	#N/A
IRS2	insulin receptor substrate 2	7	5	3	2	17	2	0	7	5	0	0	3	0	0	2	2	0	0	0	0	0	0	0	0	0	7	0	6	0	13	0.76
PDCL	phosducin like	17	11	6	5	39	2	6	3	5	0	0	2	0	0	17	11	0	2	0	0	0	0	3	0	0	7	11	10	8	36	0.86
SWAP70	switching B cell complex subunit SWAP70	19	15	5	4	43	2	3	4	4	4	3	4	5	0	19	15	0	0	0	0	0	0	0	0	0	0	0	0	4	4	0.89
PHF8	PHD finger protein 8	6	2	0	0	8	2	0	0	0	0	0	0	0	0	0	6	0	0	0	0	0	0	0	0	0	0	0	4	3	7	0.66
KIAA0090	ER membrane protein complex subunit 1	12	5	4	3	24	2	4	3	5	0	3	3	0	0	0	12	0	0	0	0	0	0	0	0	0	2	5	4	3	14	0.84
PLEKHG1	pleckstrin homology and RhoGEF domain containing G1	2	0	0	0	2	2	0	0	0	0	0	0	0	0	0	0	0	0	0	0	0	0	0	0	0	0	0	0	0	0	#N/A
PDLIM3	PDZ and LIM domain 3	18	11	4	3	36	2	3	3	3	2	4	0	0	0	11	18	0	0	0	0	0	0	0	0	0	10	7	5	9	31	0.85
HDDC2	HD domain containing 2	13	13	3	3	32	2	3	0	3	3	0	2	0	0	13	13	0	0	0	0	0	0	0	0	0	2	5	6	6	19	0.86
MOB3A	MOB kinase activator 3A	2	0	0	0	2	2	0	0	0	0	0	0	0	0	0	0	0	0	0	0	0	0	0	0	0	0	0	0	0	0	#N/A
CNOT7	CCR4-NOT transcription complex subunit 7	6	5	3	3	17	2	5	6	3	0	0	3	0	2	0	0	0	0	0	0	0	0	0	0	0	4	3	5	5	17	0.78
SLC38A2	solute carrier family 38 member 2	2	2	0	0	4	2	2	0	0	0	0	0	0	0	0	0	0	0	0	0	0	0	0	0	0	9	8	3	6	26	0.1
KIF21A	kinesin family member 21A	2	2	0	0	4	2	0	0	0	2	0	0	0	0	0	0	0	0	0	0	0	0	0	0	0	0	0	0	0	0	#N/A
SPC25	SPC25 component of NDC80 kinetochore complex	2	0	0	0	2	2	0	0	0	0	0	0	0	0	0	0	0	0	0	0	0	0	0	0	0	2	0	0	0	2	0.6
C11orf67	adipogenesis associated Mth938 domain containing	6	2	0	0	8	2	0	0	0	0	0	0	0	0	0	6	0	0	0	0	0	0	0	0	0	0	0	0	0	0	#N/A
RBM25	RNA binding motif protein 25	23	9	8	6	46	2	4	5	5	9	0	5	0	3	8	23	0	6	3	0	0	0	0	0	0	2	2	3	0	7	0.92
EBP	EBP cholestenol delta-isomerase	4	2	0	0	6	2	0	0	0	0	0	4	0	0	0	0	0	0	0	0	0	0	0	0	0	0	0	0	0	0	#N/A
DTNA	dystrobrevin alpha	2	0	0	0	2	2	0	0	0	0	0	0	0	0	0	0	0	0	0	0	0	0	0	0	0	0	0	4	4	8	0.33
THOC1	THO complex 1	6	3	3	2	14	2	0	0	0	0	0	2	3	3	0	6	0	0	0	0	0	0	0	0	0	0	0	0	0	0	#N/A
TMEM97	transmembrane protein 97	8	4	2	0	14	2	4	0	0	0	8	0	0	0	0	0	0	0	0	0	0	0	0	0	0	0	3	3	0	6	0.78
ATP6V1B2	ATPase H+ transporting V1 subunit B2	13	9	8	7	37	2	0	13	8	0	0	0	2	2	7	9	0	0	0	0	0	0	0	0	0	4	6	0	7	17	0.87
CRB1	crumbs cell polarity complex component 1	2	0	0	0	2	2	0	0	0	0	0	0	0	0	0	0	0	0	0	0	0	0	0	0	0	0	0	0	0	0	#N/A
RNF2	ring finger protein 2	4	3	2	2	11	2	0	0	0	0	3	2	0	0	0	4	0	0	0	0	0	0	0	0	0	0	3	0	0	3	0.76
SHMT1	serine hydroxymethyltransferase 1	7	7	5	4	23	2	0	0	4	5	0	0	0	2	7	7	0	0	0	0	0	0	0	0	0	4	4	3	3	14	0.84
KIAA0564	von Willebrand factor A domain containing 8	2	0	0	0	2	2	0	0	0	0	0	0	0	0	0	0	0	0	0	0	0	0	0	0	0	0	0	0	0	0	#N/A
OVCH1	ovochymase 1	2	0	0	0	2	2	0	0	0	0	0	0	0	0	0	0	0	0	0	0	0	0	0	0	0	0	0	0	0	0	#N/A
EP400	E1A binding protein p400	3	2	2	2	9	2	0	0	2	3	0	0	0	0	0	2	0	0	0	0	0	0	0	0	0	0	0	0	0	0	#N/A
DAB2IP	DAB2 interacting protein	2	0	0	0	2	2	0	0	0	0	0	0	0	0	0	0	0	0	0	0	0	0	0	0	0	0	0	0	0	0	#N/A
EPC2	enhancer of polycomb homolog 2	2	0	0	0	2	2	0	0	0	0	0	0	0	0	0	0	0	0	0	0	0	0	0	0	0	0	0	0	0	0	#N/A
TUBB4A	tubulin beta 4A class IVa	46	44	28	27	145	0	27	21	0	9	0	0	0	6	0	28	0	0	13	9	46	44	0	18	8	22	20	19	39	100	0.91
PRPS1	phosphoribosyl pyrophosphate synthetase 1	16	12	7	7	42	0	12	3	0	7	16	7	0	0	0	0	0	0	0	0	0	0	0	0	0	15	11	15	0	41	0.85
HIST1H3F	H3 clustered histone 7	41	32	30	14	117	0	10	0	0	0	6	14	7	8	0	0	8	12	30	9	10	32	13	0	41	5	5	3	0	13	0.92
ARHGEF2	Rho/Rac guanine nucleotide exchange factor 2	16	11	9	7	43	0	9	16	11	6	3	3	0	0	4	5	0	0	7	0	0	0	0	0	0	15	11	11	12	49	0.85
TTN	titin	9	6	3	2	20	0	9	6	0	0	0	0	2	3	0	0	2	0	0	0	0	0	0	0	0	0	0	0	0	0	#N/A
VCL	vinculin	35	28	14	9	86	0	9	14	9	9	2	0	0	0	28	35	0	0	0	0	0	2	0	0	0	9	10	7	6	32	0.91
H2AFY2	macroH2A.2 histone	23	9	7	6	45	0	9	0	0	6	0	0	0	7	0	6	0	0	0	0	0	0	0	23	0	0	0	0	0	0	#N/A
DNAJC2	DnaJ heat shock protein family (Hsp40) member C2	8	5	0	0	13	0	8	0	5	0	0	0	0	0	0	0	0	0	0	0	0	0	0	0	0	2	3	5	6	16	0.71
DPCD	deleted in primary ciliary dyskinesia homolog (mouse)	9	8	4	0	21	0	8	0	0	0	0	4	0	0	0	9	0	0	0	0	0	0	0	0	0	5	5	7	6	23	0.79
NDUFA10	NADH:ubiquinone oxidoreductase subunit A10	18	13	10	8	49	0	8	8	5	7	18	13	2	7	2	10	0	0	0	0	3	0	0	0	0	9	10	8	7	34	0.89
HIST1H1C	H1.2 linker histone, cluster member	78	65	33	30	206	0	8	25	20	14	27	33	23	0	20	25	12	12	6	0	65	78	23	10	30	15	16	16	20	67	0.92
KPNA6	karyopherin subunit alpha 6	14	13	12	11	50	0	8	13	7	14	11	9	7	3	10	12	0	0	0	0	2	0	0	0	0	8	9	0	7	24	0.89
CLPP	caseinolytic mitochondrial matrix peptidase proteolytic subunit	7	4	2	2	15	0	7	0	2	0	2	0	0	0	4	0	0	0	0	0	0	0	0	0	0	5	6	4	5	20	0.75
TSFM	Ts translation elongation factor, mitochondrial	9	7	2	0	18	0	7	9	0	0	0	2	0	0	0	0	0	0	0	0	0	0	0	0	0	0	3	4	0	7	0.81
BIRC6	baculoviral IAP repeat containing 6	9	6	5	0	20	0	6	5	9	0	0	0	0	0	0	0	0	0	0	0	0	0	0	0	0	0	0	0	0	0	#N/A
PNP	purine nucleoside phosphorylase	41	21	6	6	74	0	6	6	4	4	0	0	2	0	21	41	0	0	0	0	0	0	0	0	0	7	5	8	7	27	0.91
NOC3L	NOC3 like DNA replication regulator	22	16	13	13	64	0	6	12	13	3	9	13	0	4	16	22	0	0	0	0	0	0	8	0	0	4	4	6	5	19	0.9
EIF3L	eukaryotic translation initiation factor 3 subunit L	27	21	19	17	84	0	6	19	21	27	8	4	10	13	11	17	0	0	0	0	0	0	0	0	0	13	8	12	17	50	0.9
WDR41	WD repeat domain 41	18	11	7	6	42	0	6	7	6	6	0	0	5	2	11	18	0	0	0	0	0	0	0	0	0	3	8	6	5	22	0.88
FEN1	flap structure-specific endonuclease 1	33	26	22	15	96	0	6	7	6	15	0	0	0	0	22	33	7	5	0	0	3	0	26	0	0	0	0	0	3	3	0.92
TUBA1C	tubulin alpha 1c	308	285	153	124	870	0	6	10	9	0	0	59	0	43	0	11	91	30	153	114	285	308	124	0	0	0	0	0	0	0	#N/A
PXN	paxillin	11	7	7	7	32	0	6	11	7	7	0	0	2	3	5	7	0	0	0	0	0	0	0	0	0	10	7	5	11	33	0.83
RPL10	ribosomal protein L10	21	18	14	13	66	0	6	18	14	21	13	13	0	6	6	11	6	8	0	4	9	9	8	0	0	17	15	11	15	58	0.89
CYFIP2	cytoplasmic FMR1 interacting protein 2	14	14	11	11	50	0	6	9	9	11	11	0	0	14	4	14	0	0	0	0	0	0	0	0	0	14	10	15	17	56	0.87
AP2A1	adaptor related protein complex 2 subunit alpha 1	22	8	8	7	45	0	6	6	7	8	2	3	8	5	0	22	0	0	0	0	0	0	0	0	0	30	21	20	22	93	0.73
GEMIN4	gem nuclear organelle associated protein 4	10	8	5	4	27	0	5	8	10	2	4	0	0	4	0	0	0	0	0	0	0	0	0	0	0	7	0	10	6	23	0.81
ACBD3	acyl-CoA binding domain containing 3	14	9	6	5	34	0	5	5	5	9	0	0	0	0	6	14	0	0	0	0	0	0	0	0	0	2	2	0	0	4	0.92
ASS1	argininosuccinate synthase 1	15	10	6	5	36	0	5	10	3	3	15	6	0	0	3	0	0	0	0	0	0	0	0	0	0	8	9	10	12	39	0.84
ATG3	autophagy related 3	18	13	5	0	36	0	5	0	0	0	0	0	0	0	13	18	0	0	0	0	0	0	0	0	0	3	0	3	3	9	0.88
UFD1L	ubiquitin recognition factor in ER associated degradation 1	27	10	7	6	50	0	5	4	6	7	0	0	5	6	10	27	2	6	0	0	0	0	0	0	0	0	0	3	0	3	0.92
DDX52	DExD-box helicase 52	14	13	6	5	38	0	5	3	3	5	13	14	6	5	0	0	0	0	0	0	0	0	0	0	0	7	11	13	14	45	0.84
BPTF	bromodomain PHD finger transcription factor	15	12	10	9	46	0	5	10	9	15	5	5	12	8	0	8	0	0	0	0	0	0	0	0	0	0	0	0	0	0	#N/A
TH1L	negative elongation factor complex member C/D	6	5	4	0	15	0	5	0	0	0	0	0	0	0	6	0	0	0	0	0	0	0	4	0	0	0	0	0	2	2	0.82
PTPN1	protein tyrosine phosphatase non-receptor type 1	30	20	16	5	71	0	5	4	5	20	4	2	2	0	16	30	0	0	0	0	0	0	0	0	0	2	0	0	0	2	0.92
RAE1	ribonucleic acid export 1	10	9	8	5	32	0	5	8	5	4	0	0	0	0	9	10	0	0	0	0	0	0	0	0	0	10	9	10	10	39	0.83
RPL30	ribosomal protein L30	7	6	6	6	25	0	5	6	7	6	4	0	4	2	0	6	0	0	0	0	0	0	0	0	0	0	0	4	4	8	0.85
SNRPF	small nuclear ribonucleoprotein polypeptide F	10	8	8	6	32	0	5	6	8	0	3	0	0	0	6	10	6	0	0	0	3	6	8	2	5	13	14	15	13	55	0.78
TOP3B	DNA topoisomerase III beta	20	10	5	4	39	0	5	4	2	2	0	0	0	0	10	20	0	0	0	0	0	0	0	0	0	5	5	4	3	17	0.88
GPS1	G protein pathway suppressor 1	6	5	5	2	18	0	5	0	0	0	0	2	5	0	0	6	0	0	0	0	0	0	0	0	0	0	0	3	3	6	0.82
FKBP8	FKBP prolyl isomerase 8	5	3	0	0	8	0	5	0	0	0	0	0	0	0	0	3	0	0	0	0	0	0	0	0	0	3	3	2	3	11	0.68
SRM	spermidine synthase	13	8	8	6	35	0	5	3	3	4	13	4	4	6	8	8	2	0	0	0	0	0	0	0	0	18	17	18	17	70	0.74
USP47	ubiquitin specific peptidase 47	9	6	5	4	24	0	5	3	2	4	0	0	0	0	9	6	0	0	0	0	0	0	0	0	0	0	3	3	3	9	0.85
PRKAA1	protein kinase AMP-activated catalytic subunit alpha 1	11	7	7	6	31	0	5	7	5	7	4	0	0	3	11	6	0	0	0	0	0	0	0	0	0	8	6	11	7	32	0.83
MST4	serine/threonine kinase 26	5	3	3	0	11	0	5	3	3	0	0	0	0	0	0	0	0	0	0	0	0	0	0	0	0	0	4	3	6	13	0.68
SRGAP2	SLIT-ROBO Rho GTPase activating protein 2	6	5	5	4	20	0	5	6	4	0	0	0	0	3	0	5	0	0	0	0	0	0	0	0	0	0	0	0	0	0	#N/A
AAAS	aladin WD repeat nucleoporin	5	4	4	4	17	0	5	3	4	0	4	4	0	0	0	0	0	0	0	0	0	0	0	0	0	0	4	5	4	13	0.79
DNAJB6	DnaJ heat shock protein family (Hsp40) member B6	6	5	5	2	18	0	5	0	2	6	0	0	0	0	2	5	0	0	0	0	0	0	0	0	0	0	4	3	3	10	0.81
SLC25A10	solute carrier family 25 member 10	9	8	7	5	29	0	5	5	7	8	4	9	3	3	0	0	0	0	0	0	0	0	0	0	0	15	11	13	12	51	0.75
NVL	nuclear VCP like	27	16	5	5	53	0	5	3	0	3	5	0	2	2	16	27	0	0	0	0	0	0	0	0	0	0	0	2	0	2	0.92
LARP1B	La ribonucleoprotein 1B	12	12	11	11	46	0	5	10	11	2	12	10	10	12	11	6	0	0	0	0	0	0	0	0	0	11	6	4	2	23	0.88
PPP1CA	protein phosphatase 1 catalytic subunit alpha	13	9	6	6	34	0	5	5	6	9	5	5	6	5	3	13	2	0	0	0	0	0	0	0	0	7	5	5	5	22	0.87
UBE2N	ubiquitin conjugating enzyme E2 N	5	4	3	0	12	0	5	3	4	0	0	0	0	0	0	0	0	0	0	0	0	0	0	0	0	4	4	5	5	18	0.71
STK4	serine/threonine kinase 4	14	14	10	7	45	0	5	10	14	7	0	0	0	0	7	14	0	0	0	0	0	0	0	0	0	11	12	12	10	45	0.87
LYPLA2	lysophospholipase 2	22	12	12	10	56	0	5	9	12	10	4	0	0	0	9	22	12	10	0	4	0	0	8	0	0	7	11	0	4	22	0.89
SEC13	SEC13 homolog, nuclear pore and COPII coat complex component	6	5	5	5	21	0	5	6	5	0	5	0	3	0	0	0	0	0	0	0	0	0	0	0	0	6	7	7	7	27	0.79
NECAP2	NECAP endocytosis associated 2	6	5	0	0	11	0	5	0	0	0	0	0	0	0	0	6	0	0	0	0	0	0	0	0	0	4	3	5	0	12	0.7
SEC23A	SEC23 homolog A, COPII coat complex component	10	7	7	7	31	0	5	5	7	0	3	3	7	0	10	7	0	0	0	0	0	3	0	0	0	9	13	13	11	46	0.8
NCOR1	nuclear receptor corepressor 1	11	5	4	3	23	0	5	3	3	0	0	0	4	3	3	11	0	0	0	0	0	0	0	0	0	0	0	0	0	0	#N/A
NUMBL	NUMB like endocytic adaptor protein	10	8	7	6	31	0	4	2	2	7	0	0	3	0	6	10	6	8	0	0	0	0	0	0	0	2	3	3	4	12	0.87
ANKFY1	ankyrin repeat and FYVE domain containing 1	4	4	3	0	11	0	4	3	4	0	0	0	0	0	0	0	0	0	0	0	0	0	0	0	0	0	0	0	0	0	#N/A
SMAP1	small ArfGAP 1	11	8	8	6	33	0	4	5	5	11	6	6	5	3	8	8	0	5	0	0	0	5	0	0	0	6	9	8	7	30	0.85
KTN1	kinectin 1	10	7	6	5	28	0	4	3	4	10	5	5	6	7	0	4	0	0	0	0	0	0	0	0	0	0	0	0	0	0	#N/A
MRPS34	mitochondrial ribosomal protein S34	4	3	3	2	12	0	4	2	2	3	0	0	3	0	0	0	0	0	0	0	0	0	0	0	0	0	0	0	0	0	#N/A
CCDC86	coiled-coil domain containing 86	4	3	2	0	9	0	4	0	0	2	0	0	0	3	0	0	0	0	0	0	0	0	0	0	0	0	0	0	0	0	#N/A
WDR77	WD repeat domain 77	15	13	10	9	47	0	4	9	10	15	6	5	6	7	5	13	0	0	0	0	0	0	0	0	0	10	8	8	10	36	0.88
NUP85	nucleoporin 85	11	7	7	6	31	0	4	11	7	2	7	0	0	0	4	6	0	0	0	0	0	0	0	0	0	9	6	8	6	29	0.84
PRKCI	protein kinase C iota	7	6	4	4	21	0	4	7	3	0	0	0	0	0	6	4	0	0	0	0	0	0	0	0	0	0	0	0	0	0	#N/A
HAX1	HCLS1 associated protein X-1	4	3	3	2	12	0	4	3	3	2	0	2	0	0	0	0	0	0	0	0	0	0	0	0	0	3	4	3	7	17	0.67
BAG3	BAG cochaperone 3	10	9	7	7	33	0	4	10	7	9	0	0	0	0	7	4	4	3	0	0	0	0	0	0	0	6	5	3	6	20	0.87
MYSM1	Myb like, SWIRM and MPN domains 1	16	12	4	0	32	0	4	0	0	0	0	0	0	0	12	16	0	0	0	0	0	0	0	0	0	0	0	0	0	0	#N/A
CKAP2	cytoskeleton associated protein 2	10	6	5	4	25	0	4	4	6	3	4	4	0	0	5	10	0	0	0	0	0	0	0	0	0	4	5	4	4	17	0.85
BCCIP	BRCA2 and CDKN1A interacting protein	8	6	4	4	22	0	4	6	8	4	0	2	3	4	0	0	0	0	0	0	0	0	0	0	0	3	4	3	8	18	0.8
DHX38	DEAH-box helicase 38	23	8	5	4	40	0	4	3	0	5	0	0	0	0	8	23	0	0	0	0	0	0	0	0	0	0	3	0	0	3	0.89
TXNDC9	thioredoxin domain containing 9	11	6	6	4	27	0	4	0	3	6	0	0	0	0	11	6	0	0	0	0	0	0	0	0	0	6	4	8	4	22	0.83
DIS3L	DIS3 like exosome 3'-5' exoribonuclease	9	9	8	7	33	0	4	9	9	8	4	2	2	3	0	7	0	0	0	0	0	0	0	0	0	5	6	2	2	15	0.87
NT5C2	5'-nucleotidase, cytosolic II	6	5	4	4	19	0	4	0	2	2	3	0	6	2	5	4	0	0	0	0	0	0	0	0	0	7	5	8	7	27	0.76
MB21D2	Mab-21 domain containing 2	26	17	5	4	52	0	4	0	5	0	0	0	3	0	26	17	0	0	0	0	0	0	0	0	0	5	7	7	9	28	0.89
TCEB3	elongin A	26	13	11	7	57	0	4	0	0	11	0	2	5	3	13	26	0	0	0	0	0	0	7	0	0	0	0	0	0	0	#N/A
ATP5F1	ATP synthase peripheral stalk-membrane subunit b	4	4	3	0	11	0	4	0	4	0	3	0	0	0	0	0	0	0	0	0	0	0	0	0	0	0	0	0	0	0	#N/A
BICD2	BICD cargo adaptor 2	4	3	3	2	12	0	4	3	3	2	0	0	2	0	0	0	0	0	0	0	0	0	0	0	0	2	3	0	2	7	0.77
MRPL4	mitochondrial ribosomal protein L4	4	4	3	3	14	0	4	3	4	0	3	3	2	0	0	0	0	0	0	0	0	0	0	0	0	4	3	0	2	9	0.78
ZBTB9	zinc finger and BTB domain containing 9	10	6	6	4	26	0	4	0	0	6	0	3	0	0	3	6	0	0	0	0	0	0	10	0	0	0	0	0	0	0	#N/A
NANP	N-acetylneuraminic acid phosphatase	20	15	4	3	42	0	4	0	0	3	0	0	0	0	15	20	0	0	0	0	0	0	0	0	0	6	9	6	8	29	0.87
KIAA1279	kinesin family binding protein	7	4	2	0	13	0	4	2	7	0	0	0	0	0	0	0	0	0	0	0	0	0	0	0	0	7	7	4	3	21	0.67
ZHX3	zinc fingers and homeoboxes 3	23	15	8	5	51	0	4	3	4	8	0	0	0	4	15	23	0	0	0	0	0	0	5	0	0	0	0	0	0	0	#N/A
MCM2	minichromosome maintenance complex component 2	7	6	6	4	23	0	4	6	7	6	0	0	0	0	4	0	0	0	0	0	0	0	0	0	0	0	2	5	3	10	0.84
IKBKAP	elongator acetyltransferase complex subunit 1	5	5	5	4	19	0	4	0	3	5	3	2	0	0	5	5	0	0	0	0	0	0	0	0	0	14	7	5	7	33	0.55
RPS21	ribosomal protein S21	10	5	5	4	24	0	4	0	4	3	0	3	0	4	10	5	5	0	0	0	0	0	0	0	0	0	5	0	0	5	0.84
PWP2	PWP2 small subunit processome component	6	4	3	2	15	0	4	2	0	0	2	3	0	0	0	6	0	0	0	0	0	0	0	0	0	2	0	3	0	5	0.81
EPT1	selenoprotein I	4	0	0	0	4	0	4	0	0	0	0	0	0	0	0	0	0	0	0	0	0	0	0	0	0	0	0	0	0	0	#N/A
WDHD1	WD repeat and HMG-box DNA binding protein 1	13	11	4	4	32	0	4	2	0	4	0	0	0	2	11	13	2	0	0	0	0	0	0	0	0	0	0	0	0	0	#N/A
TPM3	tropomyosin 3	9	6	4	4	23	0	4	0	2	6	0	0	0	0	4	9	4	4	0	0	0	0	0	0	0	4	0	3	0	7	0.85
CUX1	cut like homeobox 1	13	9	8	5	35	0	4	8	9	5	2	2	3	3	5	13	0	0	0	0	0	0	0	0	0	0	0	0	0	0	#N/A
DHX36	DEAH-box helicase 36	13	8	5	4	30	0	4	0	0	5	0	2	2	2	8	13	0	0	0	0	0	0	0	0	0	2	0	0	0	2	0.88
UCK2	uridine-cytidine kinase 2	4	3	0	0	7	0	4	0	0	0	0	0	0	0	0	3	0	0	0	0	0	0	0	0	0	0	0	0	0	0	#N/A
PALLD	palladin, cytoskeletal associated protein	21	9	6	4	40	0	4	0	0	6	0	0	2	0	9	21	0	0	0	0	0	0	0	0	0	2	2	2	4	10	0.89
RTN3	reticulon 3	7	4	2	0	13	0	4	0	0	7	0	0	0	0	0	0	0	2	0	0	0	0	0	0	0	0	0	0	0	0	#N/A
HSD17B4	hydroxysteroid 17-beta dehydrogenase 4	4	4	0	0	8	0	4	0	0	0	0	0	0	0	4	0	0	0	0	0	0	0	0	0	0	4	2	3	5	14	0.63
CTNNA1	catenin alpha 1	9	5	4	3	21	0	4	0	0	0	2	0	0	0	3	5	0	9	0	0	0	0	0	0	0	2	0	0	0	2	0.85
GTF2A1	general transcription factor IIA subunit 1	13	13	12	8	46	0	4	5	5	4	12	8	0	8	13	13	0	4	0	0	0	0	3	0	0	9	9	7	10	35	0.88
ARL8B	ADP ribosylation factor like GTPase 8B	6	5	4	4	19	0	4	0	0	2	6	0	0	0	4	5	0	0	0	0	0	0	0	0	0	0	3	4	3	10	0.82
SNX24	sorting nexin 24	4	4	3	0	11	0	4	3	4	0	0	0	0	0	0	0	0	0	0	0	0	0	0	0	0	0	0	4	0	4	0.74
KDM3A	lysine demethylase 3A	22	5	4	3	34	0	4	0	2	0	0	0	0	3	5	22	0	0	0	0	0	0	0	0	0	0	0	0	0	0	#N/A
API5	apoptosis inhibitor 5	17	12	6	4	39	0	4	0	0	2	6	2	2	0	17	12	0	0	0	0	0	0	0	0	0	0	0	6	0	6	0.88
C2orf47	matrix AAA peptidase interacting protein 1	4	3	3	0	10	0	4	0	3	0	0	0	3	0	0	0	0	0	0	0	0	0	0	0	0	0	0	3	3	6	0.74
ZW10	zw10 kinetochore protein	4	4	4	2	14	0	4	0	0	0	0	0	0	2	4	4	0	0	0	0	0	0	0	0	0	7	8	6	8	29	0.66
MRPS2	mitochondrial ribosomal protein S2	4	4	3	2	13	0	4	2	2	4	0	3	0	0	0	0	0	0	0	0	0	0	0	0	0	0	0	0	0	0	#N/A
BYSL	bystin like	5	4	3	0	12	0	4	0	0	0	0	0	0	0	3	5	0	0	0	0	0	0	0	0	0	4	4	3	4	15	0.74
LAS1L	LAS1 like ribosome biogenesis factor	13	10	7	7	37	0	4	5	7	7	2	3	0	0	10	13	0	0	0	0	0	0	0	0	0	0	0	0	0	0	#N/A
SPTBN1	spectrin beta, non-erythrocytic 1	10	10	8	4	32	0	3	10	10	0	4	8	0	4	0	3	0	0	0	0	0	0	0	0	0	0	0	0	0	0	#N/A
ESPL1	extra spindle pole bodies like 1, separase	3	0	0	0	3	0	3	0	0	0	0	0	0	0	0	0	0	0	0	0	0	0	0	0	0	0	0	0	0	0	#N/A
POLR2H	RNA polymerase II, I and III subunit H	5	5	4	4	18	0	3	4	4	2	0	0	0	2	5	5	0	0	0	0	0	0	0	0	0	3	3	5	3	14	0.8
ABCF3	ATP binding cassette subfamily F member 3	5	4	3	3	15	0	3	5	3	0	0	0	0	0	0	4	0	0	0	0	0	0	0	0	0	6	5	5	6	22	0.74
ARHGAP35	Rho GTPase activating protein 35	21	10	8	6	45	0	3	4	10	5	6	3	3	2	8	21	0	0	0	0	0	0	0	0	0	8	9	0	8	25	0.88
NPLOC4	NPL4 homolog, ubiquitin recognition factor	43	25	13	8	89	0	3	7	8	13	0	0	5	3	25	43	0	0	0	0	0	0	0	0	0	3	7	8	8	26	0.91
ANKRD52	ankyrin repeat domain 52	9	6	4	4	23	0	3	9	6	4	0	0	4	2	0	2	0	0	0	0	0	0	0	0	0	15	18	18	15	66	0.24
MTR	5-methyltetrahydrofolate-homocysteine methyltransferase	9	7	4	3	23	0	3	3	2	7	4	0	2	0	3	9	0	0	0	0	0	0	0	0	0	2	0	0	0	2	0.86
PDRG1	p53 and DNA damage regulated 1	3	3	0	0	6	0	3	0	0	0	0	0	0	0	0	3	0	0	0	0	0	0	0	0	0	4	0	4	0	8	0.61
SNAP23	synaptosome associated protein 23	12	7	4	4	27	0	3	3	0	4	0	0	0	2	7	12	4	0	0	0	0	0	0	0	0	3	2	2	4	11	0.86
SMARCC1	SWI/SNF related, matrix associated, actin dependent regulator of chromatin subfamily c member 1	10	5	3	2	20	0	3	0	5	0	0	0	0	0	2	10	0	0	0	0	0	0	0	0	0	0	0	0	0	0	#N/A
ETFA	electron transfer flavoprotein subunit alpha	9	8	6	6	29	0	3	8	6	0	9	6	2	0	0	0	0	0	0	0	0	0	0	0	0	2	0	3	2	7	0.87
TFRC	transferrin receptor	3	3	2	0	8	0	3	3	0	0	0	0	0	0	2	0	0	0	0	0	0	0	0	0	0	0	0	0	0	0	#N/A
HNRPLL	heterogeneous nuclear ribonucleoprotein L like	3	3	0	0	6	0	3	0	0	0	0	3	0	0	0	0	0	0	0	0	0	0	0	0	0	5	4	2	4	15	0.56
TOMM34	translocase of outer mitochondrial membrane 34	4	4	3	0	11	0	3	0	0	0	0	0	0	0	4	4	0	0	0	0	0	0	0	0	0	0	0	0	0	0	#N/A
PFDN1	prefoldin subunit 1	6	5	3	0	14	0	3	0	0	0	0	0	0	0	6	5	0	0	0	0	0	0	0	0	0	3	0	0	0	3	0.79
FCHO2	FCH and mu domain containing endocytic adaptor 2	6	6	6	5	23	0	3	6	6	6	0	0	0	0	0	5	0	0	0	0	0	0	0	0	0	7	9	7	6	29	0.79
TES	testin LIM domain protein	24	11	7	5	47	0	3	0	3	7	0	0	0	0	11	24	4	0	0	0	5	5	0	0	0	2	5	5	3	15	0.89
TTK	TTK protein kinase	29	16	15	8	68	0	3	8	7	15	0	0	4	4	16	29	0	0	0	0	0	0	0	0	0	14	18	20	14	66	0.89
IDH2	isocitrate dehydrogenase (NADP(+)) 2	5	3	2	0	10	0	3	0	0	0	5	2	0	0	0	0	0	0	0	0	0	0	0	0	0	0	0	0	0	0	#N/A
SRPRB	SRP receptor subunit beta	6	6	5	4	21	0	3	4	5	6	4	3	4	4	4	6	2	0	0	0	0	0	0	0	0	8	5	3	5	21	0.78
PLEKHA1	pleckstrin homology domain containing A1	24	11	5	4	44	0	3	0	0	5	4	0	0	0	11	24	0	2	0	0	0	0	0	0	0	4	9	5	9	27	0.88
NDUFS1	NADH:ubiquinone oxidoreductase core subunit S1	9	5	5	3	22	0	3	5	2	0	5	9	0	3	3	0	0	0	0	0	0	0	0	0	0	2	0	4	2	8	0.84
CUL1	cullin 1	9	7	5	3	24	0	3	7	9	0	0	0	0	0	5	3	0	0	0	0	0	0	0	0	0	6	12	13	9	40	0.71
DVL1	dishevelled segment polarity protein 1	6	3	3	0	12	0	3	0	3	6	0	0	0	0	0	0	0	0	0	0	0	0	0	0	0	6	10	11	3	30	0.45
NBN	nibrin	18	12	11	10	51	0	3	8	12	10	2	4	0	0	11	18	0	0	0	0	0	0	0	0	0	0	0	0	0	0	#N/A
ADCK3	coenzyme Q8A	8	6	4	3	21	0	3	2	0	4	8	6	0	0	0	0	0	0	0	0	0	0	0	0	0	3	2	2	3	10	0.84
KIAA1033	WASH complex subunit 4	8	5	3	3	19	0	3	8	5	0	0	0	3	3	0	0	0	0	0	0	0	0	0	0	0	4	6	8	2	20	0.76
DDX55	DEAD-box helicase 55	4	3	3	3	13	0	3	3	3	0	4	3	0	0	3	0	0	0	0	0	0	0	3	0	0	4	6	3	4	17	0.72
ABCB7	ATP binding cassette subfamily B member 7	4	4	4	3	15	0	3	4	4	0	0	4	0	2	0	0	0	0	0	0	0	0	0	0	0	5	5	4	6	20	0.75
ATP6V1E1	ATPase H+ transporting V1 subunit E1	10	8	7	3	28	0	3	0	0	8	0	0	0	0	7	10	0	0	0	0	0	0	0	0	0	0	3	5	4	12	0.86
CSTB	cystatin B	19	14	14	13	60	0	3	3	3	14	10	14	13	19	0	0	0	5	0	0	0	0	0	0	0	5	3	4	4	16	0.9
OFD1	OFD1 centriole and centriolar satellite protein	11	10	8	7	36	0	3	11	10	8	2	4	7	7	3	6	0	0	0	0	0	0	0	0	0	10	4	8	6	28	0.86
FKBP3	FKBP prolyl isomerase 3	8	6	6	4	24	0	3	6	3	4	4	0	3	0	6	8	0	0	0	0	0	0	0	0	0	5	0	3	4	12	0.84
PDK1	pyruvate dehydrogenase kinase 1	5	3	3	2	13	0	3	3	2	0	5	2	0	0	0	0	0	0	0	0	0	0	0	0	0	0	0	0	0	0	#N/A
NDUFS3	NADH:ubiquinone oxidoreductase core subunit S3	4	3	3	3	13	0	3	3	4	0	3	0	2	0	0	0	0	0	0	0	0	0	0	0	0	7	5	7	0	19	0.67
EXOSC3	#N/A	11	11	9	7	38	0	3	11	11	0	2	0	2	0	7	9	0	0	0	0	0	0	0	0	0	4	5	0	0	9	0.88
	#N/A	4	3	3	0	10	0	3	0	3	0	0	0	0	0	0	0	4	0	0	0	0	0	0	0	0	2	0	0	0	2	#N/A
SEH1L	#N/A	3	2	0	0	5	0	3	0	0	0	0	0	0	0	0	2	0	0	0	0	0	0	0	0	0	4	4	6	5	19	0.34
C8orf55	thioesterase superfamily member 6	4	4	3	2	13	0	3	0	2	0	4	4	0	0	0	0	0	0	0	0	0	0	0	0	0	3	6	2	3	14	0.72
CC2D1A	coiled-coil and C2 domain containing 1A	20	18	5	5	48	0	3	5	5	3	0	0	0	0	18	20	0	0	0	0	0	0	0	0	0	0	5	8	8	21	0.89
SREK1	splicing regulatory glutamic acid and lysine rich protein 1	15	10	5	5	35	0	3	5	4	0	4	5	0	2	15	10	0	0	0	0	0	0	0	0	0	0	0	0	0	0	#N/A
TNRC6A	trinucleotide repeat containing adaptor 6A	10	4	3	2	19	0	3	4	2	10	0	0	0	0	0	0	0	0	0	0	0	0	0	0	0	0	0	0	0	0	#N/A
ITPA	inosine triphosphatase	3	0	0	0	3	0	3	0	0	0	0	0	0	0	0	0	0	0	0	0	0	0	0	0	0	0	0	0	0	0	#N/A
PIP4K2C	phosphatidylinositol-5-phosphate 4-kinase type 2 gamma	11	9	4	3	27	0	3	3	3	2	0	0	0	3	11	9	0	0	0	0	0	2	4	0	0	14	15	18	17	64	0.66
VPS4B	vacuolar protein sorting 4 homolog B	4	3	0	0	7	0	3	0	0	0	0	0	0	0	4	0	0	0	0	0	0	0	0	0	0	2	0	0	4	6	0.66
CSK	C-terminal Src kinase	9	8	6	4	27	0	3	8	6	3	4	0	0	0	2	9	0	0	0	0	0	0	0	0	0	9	12	14	11	46	0.74
SHC1	SHC adaptor protein 1	11	8	3	0	22	0	3	0	0	0	0	0	0	0	8	11	0	0	0	0	0	0	0	0	0	5	4	3	7	19	0.8
RAB13	RAB13, member RAS oncogene family	9	6	6	3	24	0	3	3	3	6	0	3	2	3	6	9	0	0	0	0	0	0	0	0	0	6	4	6	3	19	0.83
KIF1A	kinesin family member 1A	5	4	3	3	15	0	3	5	4	2	0	0	0	3	0	2	0	0	0	0	0	0	0	0	0	0	3	0	3	6	0.8
TRPC5	transient receptor potential cation channel subfamily C member 5	3	0	0	0	3	0	3	0	0	0	0	0	0	0	0	0	0	0	0	0	0	0	0	0	0	0	0	0	0	0	#N/A
RBBP5	RB binding protein 5, histone lysine methyltransferase complex subunit	3	3	2	0	8	0	3	3	2	0	0	0	0	0	0	0	0	0	0	0	0	0	0	0	0	0	0	0	0	0	#N/A
PSMB2	proteasome 20S subunit beta 2	5	3	0	0	8	0	3	5	0	0	0	0	0	0	0	0	0	0	0	0	0	0	0	0	0	5	3	3	2	13	0.64
UQCR10	ubiquinol-cytochrome c reductase, complex III subunit X	4	3	3	2	12	0	3	3	0	0	4	2	0	0	0	0	0	0	0	0	0	0	0	0	0	0	3	3	0	6	0.76
YES1	YES proto-oncogene 1, Src family tyrosine kinase	3	0	0	0	3	0	3	0	0	0	0	0	0	0	0	0	0	0	0	0	0	0	0	0	0	0	0	0	0	0	#N/A
DEK	DEK proto-oncogene	12	9	7	4	32	0	3	0	0	3	4	9	0	0	7	12	0	0	0	0	0	0	0	0	0	3	0	3	3	9	0.88
ENSA	endosulfine alpha	10	7	5	3	25	0	3	0	0	0	0	0	0	0	7	10	5	0	0	0	0	0	0	0	0	2	2	0	2	6	0.86
VAMP3	vesicle associated membrane protein 3	16	8	7	4	35	0	3	4	3	7	3	3	2	0	8	16	0	0	0	0	0	0	0	0	0	7	8	8	5	28	0.86
LARP7	La ribonucleoprotein 7, transcriptional regulator	19	10	9	5	43	0	3	5	4	10	2	3	4	4	9	19	0	0	0	0	0	0	5	0	0	2	0	0	0	2	0.92
RAB5A	RAB5A, member RAS oncogene family	8	6	5	5	24	0	3	5	5	6	5	8	4	3	0	0	0	0	0	0	0	0	0	0	0	3	8	5	11	27	0.76
ARID1A	AT-rich interaction domain 1A	16	5	4	3	28	0	3	4	0	5	0	0	0	3	3	16	0	0	0	0	0	0	0	0	0	0	0	0	0	0	#N/A
LAMA5	laminin subunit alpha 5	3	0	0	0	3	0	3	0	0	0	0	0	0	0	0	0	0	0	0	0	0	0	0	0	0	0	0	0	0	0	#N/A
RPP25L	ribonuclease P/MRP subunit p25 like	4	3	3	3	13	0	3	4	3	0	0	0	0	3	0	0	0	0	0	0	0	0	0	0	0	2	0	0	0	2	0.8
MLL	lysine methyltransferase 2A	19	8	7	5	39	0	3	5	8	7	4	4	0	0	0	19	0	0	0	0	0	0	0	0	0	0	0	0	0	0	#N/A
HSPE1-MOB4	HSPE1-MOB4 readthrough	3	0	0	0	3	0	3	0	0	0	0	0	0	0	0	0	0	0	0	0	0	0	0	0	0	0	0	0	0	0	#N/A
MOB3B	MOB kinase activator 3B	4	3	3	0	10	0	3	0	0	0	0	0	0	0	3	4	0	0	0	0	0	0	0	0	0	0	2	4	4	10	0.71
UBE2M	ubiquitin conjugating enzyme E2 M	44	14	5	5	68	0	3	2	2	5	0	0	4	3	14	44	4	5	0	0	0	0	0	0	0	0	3	4	3	10	0.92
HLTF	helicase like transcription factor	3	0	0	0	3	0	3	0	0	0	0	0	0	0	0	0	0	0	0	0	0	0	0	0	0	0	0	0	0	0	#N/A
PPIL2	peptidylprolyl isomerase like 2	19	9	5	3	36	0	3	3	3	0	0	0	0	0	9	19	0	0	0	0	0	0	5	0	0	0	0	0	0	0	#N/A
DNAJC10	DnaJ heat shock protein family (Hsp40) member C10	4	3	0	0	7	0	3	0	0	0	4	0	0	0	0	0	0	0	0	0	0	0	0	0	0	3	4	7	7	21	0.45
HM13	histocompatibility minor 13	3	2	0	0	5	0	3	2	0	0	0	0	0	0	0	0	0	0	0	0	0	0	0	0	0	7	6	0	3	16	0.33
PSMA4	proteasome 20S subunit alpha 4	9	6	5	5	25	0	3	5	4	5	0	0	0	0	6	9	2	0	0	0	0	0	0	0	0	0	0	0	0	0	#N/A
LSM4	LSM4 homolog, U6 small nuclear RNA and mRNA degradation associated	3	3	0	0	6	0	3	0	3	0	0	0	0	0	0	0	0	0	0	0	0	0	0	0	0	5	0	4	4	13	0.56
AP1M1	adaptor related protein complex 1 subunit mu 1	3	0	0	0	3	0	3	0	0	0	0	0	0	0	0	0	0	0	0	0	0	0	0	0	0	6	5	6	3	20	0.17
ASCC1	activating signal cointegrator 1 complex subunit 1	7	3	2	2	14	0	3	2	2	7	0	0	0	2	0	0	0	0	0	0	0	0	0	0	0	5	4	4	2	15	0.75
PRKAB1	protein kinase AMP-activated non-catalytic subunit beta 1	3	0	0	0	3	0	3	0	0	0	0	0	0	0	0	0	0	0	0	0	0	0	0	0	0	4	3	6	4	17	0.29
ANAPC7	anaphase promoting complex subunit 7	5	4	3	3	15	0	3	3	3	0	0	4	2	5	3	0	0	0	0	0	0	0	0	0	0	6	0	6	3	15	0.74
TP53BP1	tumor protein p53 binding protein 1	16	14	13	9	52	0	3	13	9	14	0	5	0	4	2	16	0	0	0	0	0	0	0	0	0	0	0	0	0	0	#N/A
HELLS	helicase, lymphoid specific	12	12	5	4	33	0	3	4	0	2	0	0	0	0	5	12	0	0	0	0	0	0	12	0	0	0	0	0	0	0	#N/A
HMGXB4	HMG-box containing 4	9	9	7	6	31	0	3	0	0	0	7	9	6	4	0	9	0	0	0	0	0	0	0	0	0	0	0	0	0	0	#N/A
PHKA1	phosphorylase kinase regulatory subunit alpha 1	8	8	5	5	26	0	3	8	5	0	2	0	0	0	8	5	0	0	0	0	0	0	0	0	0	4	2	2	3	11	0.86
PIGK	phosphatidylinositol glycan anchor biosynthesis class K	3	3	0	0	6	0	3	3	0	0	0	0	0	0	0	0	0	0	0	0	0	0	0	0	0	0	0	0	2	2	0.71
TNPO3	transportin 3	10	9	3	2	24	0	3	10	9	0	2	0	0	0	0	0	0	0	0	0	0	0	0	0	0	0	5	5	8	18	0.81
IARS2	isoleucyl-tRNA synthetase 2, mitochondrial	10	5	3	3	21	0	3	5	2	0	10	0	3	3	0	2	0	0	0	0	0	0	0	0	0	6	0	4	2	12	0.81
PPAN-P2RY11	PPAN-P2RY11 readthrough	5	5	4	3	17	0	3	0	2	2	0	5	0	0	0	4	0	0	0	0	0	0	0	5	0	0	0	0	0	0	#N/A
ATP2B1	ATPase plasma membrane Ca2+ transporting 1	5	5	4	3	17	0	3	5	4	3	5	2	0	0	0	0	0	0	0	0	0	0	0	0	0	0	0	0	0	0	#N/A
BTAF1	B-TFIID TATA-box binding protein associated factor 1	13	9	4	4	30	0	3	4	4	0	0	0	3	0	9	13	0	0	0	0	0	0	0	0	0	3	0	3	2	8	0.87
PNO1	partner of NOB1 homolog	4	2	0	0	6	0	2	0	0	0	4	0	0	0	0	0	0	0	0	0	0	0	0	0	0	6	3	8	6	23	0.32
SUCLA2	succinate-CoA ligase ADP-forming subunit beta	5	2	0	0	7	0	2	0	0	0	0	5	0	0	0	0	0	0	0	0	0	0	0	0	0	0	0	0	0	0	#N/A
SPAG7	sperm associated antigen 7	17	10	4	4	35	0	2	0	0	0	3	0	0	0	10	17	4	3	0	0	0	0	4	0	0	0	0	0	0	0	#N/A
ASPSCR1	ASPSCR1 tether for SLC2A4, UBX domain containing	2	0	0	0	2	0	2	0	0	0	0	0	0	0	0	0	0	0	0	0	0	0	0	0	0	0	0	0	0	0	#N/A
STRN3	striatin 3	5	4	2	2	13	0	2	2	0	4	0	0	0	0	0	5	0	0	0	0	0	0	0	0	0	0	0	0	0	0	#N/A
PRRC2B	proline rich coiled-coil 2B	4	4	3	2	13	0	2	4	4	2	0	0	0	0	0	3	0	0	0	0	0	0	0	0	0	0	0	0	0	0	#N/A
MOGS	mannosyl-oligosaccharide glucosidase	3	3	3	2	11	0	2	3	3	0	3	0	0	0	0	0	0	0	0	0	0	0	0	0	0	0	0	0	0	0	#N/A
RBM33	RNA binding motif protein 33	20	8	8	2	38	0	2	0	0	2	0	0	0	0	8	20	0	0	0	0	0	0	8	0	0	0	0	0	0	0	#N/A
SCAMP3	secretory carrier membrane protein 3	12	7	5	5	29	0	2	5	3	5	0	0	0	0	4	12	4	7	0	0	0	0	0	0	0	4	5	6	3	18	0.85
SCYL3	SCY1 like pseudokinase 3	6	5	2	0	13	0	2	6	5	0	0	0	0	0	0	0	0	0	0	0	0	0	0	0	0	0	9	9	7	25	0.61
AHCYL2	adenosylhomocysteinase like 2	7	6	2	2	17	0	2	0	0	2	0	0	0	0	7	6	2	2	0	0	0	0	0	0	0	13	15	10	8	46	0.34
KIAA0182	Gse1 coiled-coil protein	9	6	4	4	23	0	2	9	4	4	0	0	0	2	0	6	0	0	0	0	0	0	0	0	0	0	0	0	0	0	#N/A
MICAL3	microtubule associated monooxygenase, calponin and LIM domain containing 3	8	3	2	2	15	0	2	2	0	2	0	0	0	0	3	8	0	0	0	0	0	0	0	0	0	0	0	0	0	0	#N/A
BOP1	BOP1 ribosomal biogenesis factor	17	4	3	3	27	0	2	4	0	0	0	0	0	3	3	17	0	0	0	0	0	0	0	0	0	0	0	2	0	2	0.87
CCDC85C	coiled-coil domain containing 85C	14	6	3	3	26	0	2	2	3	3	0	0	0	0	14	6	0	0	0	0	0	0	0	0	0	7	8	7	9	31	0.81
ZC3H14	zinc finger CCCH-type containing 14	31	16	7	6	60	0	2	6	3	7	0	0	0	0	16	31	0	2	0	0	0	0	0	0	0	0	2	0	0	2	0.92
ELP3	elongator acetyltransferase complex subunit 3	2	0	0	0	2	0	2	0	0	0	0	0	0	0	0	0	0	0	0	0	0	0	0	0	0	3	2	2	7	14	0.28
UFL1	UFM1 specific ligase 1	7	5	4	4	20	0	2	4	0	0	5	2	0	0	4	7	0	0	0	0	0	0	0	0	0	3	3	4	4	14	0.82
CHTOP	chromatin target of PRMT1	6	5	3	2	16	0	2	0	0	5	0	0	0	0	3	6	0	0	0	0	0	0	0	0	0	0	3	0	2	5	0.81
PPAT	phosphoribosyl pyrophosphate amidotransferase	5	3	2	0	10	0	2	0	0	0	0	0	0	0	3	5	0	0	0	0	0	0	0	0	0	3	3	2	0	8	0.74
POLDIP3	DNA polymerase delta interacting protein 3	20	19	17	14	70	0	2	0	4	3	17	19	8	0	9	20	0	2	0	0	0	0	14	0	0	2	0	4	5	11	0.91
GSTO1	glutathione S-transferase omega 1	12	9	4	3	28	0	2	0	0	3	4	0	0	0	9	12	0	0	0	0	0	0	0	0	0	3	2	2	3	10	0.87
SRSF2	serine and arginine rich splicing factor 2	9	8	6	5	28	0	2	4	3	6	2	0	0	0	4	9	0	0	8	3	5	4	0	0	0	2	3	0	3	8	0.87
PRPSAP2	phosphoribosyl pyrophosphate synthetase associated protein 2	4	4	4	2	14	0	2	0	4	0	4	0	0	0	4	0	0	0	0	0	0	0	0	0	0	6	6	8	6	26	0.67
C9orf72	C9orf72-SMCR8 complex subunit	8	8	5	4	25	0	2	4	4	0	0	0	0	5	8	8	0	0	0	0	0	0	0	0	0	0	0	0	0	0	#N/A
AURKB	aurora kinase B	5	4	2	2	13	0	2	2	0	0	0	5	0	0	0	4	0	0	0	0	0	0	0	0	0	4	0	4	6	14	0.72
HADHB	hydroxyacyl-CoA dehydrogenase trifunctional multienzyme complex subunit beta	7	6	6	6	25	0	2	2	3	6	7	6	0	6	0	4	0	0	0	0	0	0	0	0	0	4	3	0	0	7	0.85
TYMS	thymidylate synthetase	4	3	2	0	9	0	2	0	0	0	0	0	0	0	3	4	0	0	0	0	0	0	0	0	0	2	2	3	4	11	0.7
MYO1D	myosin ID	3	2	2	0	7	0	2	3	0	0	2	0	0	0	0	0	0	0	0	0	0	0	0	0	0	0	0	0	0	0	#N/A
SEC63	SEC63 homolog, protein translocation regulator	5	4	4	2	15	0	2	0	2	2	4	4	0	0	0	5	0	0	0	0	0	0	0	0	0	0	0	2	0	2	0.82
ARHGEF10	Rho guanine nucleotide exchange factor 10	2	2	0	0	4	0	2	2	0	0	0	0	0	0	0	0	0	0	0	0	0	0	0	0	0	0	0	0	0	0	#N/A
CNOT3	CCR4-NOT transcription complex subunit 3	6	4	3	3	16	0	2	3	3	3	0	2	0	0	4	6	0	0	0	0	0	0	0	0	0	0	4	5	4	13	0.78
MLEC	malectin	4	2	0	0	6	0	2	0	4	0	0	0	0	0	0	0	0	0	0	0	0	0	0	0	0	3	5	3	4	15	0.57
PTRH2	peptidyl-tRNA hydrolase 2	2	0	0	0	2	0	2	0	0	0	0	0	0	0	0	0	0	0	0	0	0	0	0	0	0	2	0	2	0	4	0.56
HSPA14	heat shock protein family A (Hsp70) member 14	3	2	0	0	5	0	2	0	0	0	0	0	0	0	3	0	0	0	0	0	0	0	0	0	0	3	5	0	2	10	0.55
KIAA0664	clustered mitochondria homolog	14	11	5	4	34	0	2	0	0	5	0	0	4	0	11	14	0	0	0	0	0	0	0	0	0	4	3	5	5	17	0.87
SNX6	sorting nexin 6	13	4	2	2	21	0	2	0	2	0	0	0	0	0	4	13	0	0	0	0	0	0	0	0	0	0	2	2	5	9	0.82
PRPF4B	pre-mRNA processing factor 4B	7	6	4	3	20	0	2	6	7	0	3	4	0	0	0	0	0	0	0	0	0	0	0	0	0	0	0	0	0	0	#N/A
RBFOX2	RNA binding fox-1 homolog 2	2	2	0	0	4	0	2	0	0	0	2	0	0	0	0	0	0	0	0	0	0	0	0	0	0	0	0	0	0	0	#N/A
SRSF10	serine and arginine rich splicing factor 10	5	3	2	2	12	0	2	0	0	0	0	0	0	5	2	3	0	0	0	0	0	0	0	0	0	0	2	0	0	2	0.79
KIF1C	kinesin family member 1C	2	0	0	0	2	0	2	0	0	0	0	0	0	0	0	0	0	0	0	0	0	0	0	0	0	3	0	0	0	3	0.56
ASCC2	activating signal cointegrator 1 complex subunit 2	10	9	4	2	25	0	2	9	10	2	0	0	2	4	0	0	0	0	0	0	0	0	0	0	0	4	8	7	9	28	0.8
RAB7L1	RAB29, member RAS oncogene family	2	0	0	0	2	0	2	0	0	0	0	0	0	0	0	0	0	0	0	0	0	0	0	0	0	0	0	4	3	7	0.39
UTP14A	UTP14A small subunit processome component	20	6	6	4	36	0	2	0	3	3	4	6	6	4	4	20	0	0	0	0	0	0	4	0	0	0	0	0	0	0	#N/A
AKAP2	A-kinase anchoring protein 2	5	4	4	3	16	0	2	4	4	3	0	3	3	5	0	0	0	0	0	0	0	0	0	0	0	5	2	0	4	11	0.78
FLII	FLII actin remodeling protein	3	3	2	2	10	0	2	3	0	2	0	0	3	2	2	0	0	0	0	0	0	0	0	0	0	4	2	3	5	14	0.69
CAMK1	calcium/calmodulin dependent protein kinase I	2	0	0	0	2	0	2	0	0	0	0	0	0	0	0	0	0	0	0	0	0	0	0	0	0	0	4	6	4	14	0.18
HIST1H2AE	H2A clustered histone 8	49	16	13	13	91	0	2	0	0	0	0	0	0	0	16	49	13	13	0	0	0	0	0	0	0	0	0	0	0	0	#N/A
PPP1CB	protein phosphatase 1 catalytic subunit beta	16	14	13	10	53	0	2	16	13	0	0	0	0	5	14	10	0	0	0	0	0	0	0	0	0	6	2	0	4	12	0.9
RBM14-RBM4	RBM14-RBM4 readthrough	2	0	0	0	2	0	2	0	0	0	0	0	0	0	0	0	0	0	0	0	0	0	0	0	0	0	0	0	2	2	0.6
ARL8A	ADP ribosylation factor like GTPase 8A	3	2	0	0	5	0	2	0	0	0	0	0	3	0	0	0	0	0	0	0	0	0	0	0	0	5	0	0	0	5	0.58
DNAJC13	DnaJ heat shock protein family (Hsp40) member C13	27	22	8	4	61	0	2	22	27	4	4	0	0	8	0	0	0	0	0	0	0	0	0	0	0	2	2	2	3	9	0.92
MPDU1	mannose-P-dolichol utilization defect 1	4	2	0	0	6	0	2	4	0	0	0	0	0	0	0	0	0	0	0	0	0	0	0	0	0	0	0	0	4	4	0.64
TCHP	trichoplein keratin filament binding	22	5	4	2	33	0	2	4	2	0	0	0	0	0	5	22	2	0	0	0	0	0	0	0	0	14	14	15	12	55	0.79
CDC45	cell division cycle 45	3	2	0	0	5	0	2	0	0	0	0	0	0	0	3	0	0	0	0	0	0	0	0	0	0	2	3	0	4	9	0.59
HSPA4L	heat shock protein family A (Hsp70) member 4 like	10	6	6	5	27	0	2	6	5	0	0	0	0	0	6	10	0	0	0	0	0	0	0	0	0	7	8	5	6	26	0.83
C6orf106	inflammation and lipid regulator with UBA-like and NBR1-like domains	2	0	0	0	2	0	2	0	0	0	0	0	0	0	0	0	0	0	0	0	0	0	0	0	0	0	0	0	0	0	#N/A
FAM115A	TRPM8 channel associated factor 1	2	0	0	0	2	0	2	0	0	0	0	0	0	0	0	0	0	0	0	0	0	0	0	0	0	0	0	3	0	3	0.56
TAF7	TATA-box binding protein associated factor 7	34	31	29	11	105	0	2	5	5	7	2	0	7	7	11	31	34	29	0	0	2	0	0	0	0	0	0	2	4	6	0.92
KIF2C	kinesin family member 2C	11	3	2	0	16	0	2	0	0	0	0	0	0	0	3	11	0	0	0	0	0	0	0	0	0	2	0	2	0	4	0.82
SRP9	signal recognition particle 9	9	8	7	5	29	0	2	3	0	7	5	9	0	0	0	8	0	0	0	0	0	0	0	0	0	0	0	0	0	0	#N/A
PTPN12	protein tyrosine phosphatase non-receptor type 12	6	4	2	0	12	0	2	0	0	0	0	0	0	0	6	4	0	0	0	0	0	0	0	0	0	0	0	0	0	0	#N/A
PLK1	polo like kinase 1	14	8	5	4	31	0	2	4	4	8	0	0	0	0	5	14	0	0	0	0	0	0	0	0	0	7	11	7	9	34	0.83
NFIC	nuclear factor I C	2	2	0	0	4	0	2	2	0	0	0	0	0	0	0	0	0	0	0	0	0	0	0	0	0	0	0	0	0	0	#N/A
PSMG1	proteasome assembly chaperone 1	2	2	0	0	4	0	2	0	2	0	0	0	0	0	0	0	0	0	0	0	0	0	0	0	0	6	4	4	7	21	0.15
PSME1	proteasome activator subunit 1	4	2	2	0	8	0	2	0	0	0	2	0	0	0	0	4	0	0	0	0	0	0	0	0	0	0	0	0	0	0	#N/A
AP3S1	adaptor related protein complex 3 subunit sigma 1	11	10	5	4	30	0	2	4	5	4	3	0	0	0	11	10	0	0	0	0	0	0	0	0	0	5	6	0	4	15	0.86
RIOK2	RIO kinase 2	5	3	2	2	12	0	2	3	5	0	2	0	0	0	0	0	0	0	0	0	0	0	0	0	0	3	5	3	5	16	0.72
RINT1	RAD50 interactor 1	2	0	0	0	2	0	2	0	0	0	0	0	0	0	0	0	0	0	0	0	0	0	0	0	0	0	0	0	0	0	#N/A
MRPL38	mitochondrial ribosomal protein L38	2	0	0	0	2	0	2	0	0	0	0	0	0	0	0	0	0	0	0	0	0	0	0	0	0	0	0	0	0	0	#N/A
FUBP1	far upstream element binding protein 1	25	25	12	7	69	0	2	4	5	25	4	0	5	0	12	25	0	0	0	0	0	0	7	0	0	0	0	0	0	0	#N/A
KCTD3	potassium channel tetramerization domain containing 3	2	0	0	0	2	0	2	0	0	0	0	0	0	0	0	0	0	0	0	0	0	0	0	0	0	0	0	0	0	0	#N/A
MAP2K1	mitogen-activated protein kinase kinase 1	9	6	6	3	24	0	2	6	3	0	6	0	0	0	2	9	0	0	0	0	0	0	0	0	0	4	3	0	0	7	0.85
NAA40	N-alpha-acetyltransferase 40, NatD catalytic subunit	2	0	0	0	2	0	2	0	0	0	0	0	0	0	0	0	0	0	0	0	0	0	0	0	0	0	0	0	0	0	#N/A
WDR6	WD repeat domain 6	6	6	2	2	16	0	2	6	6	2	0	0	0	0	0	0	0	0	0	0	0	0	0	0	0	11	10	9	8	38	0.59
HSPB1	heat shock protein family B (small) member 1	2	2	0	0	4	0	2	0	2	0	0	0	0	0	0	0	0	0	0	0	0	0	0	0	0	0	0	0	0	0	#N/A
UBR4	ubiquitin protein ligase E3 component n-recognin 4	12	12	2	0	26	0	2	12	12	0	0	0	0	0	0	0	0	0	0	0	0	0	0	0	0	0	2	2	2	6	0.87
KANK2	KN motif and ankyrin repeat domains 2	10	10	9	7	36	0	2	10	9	2	6	0	10	6	7	0	0	0	0	0	0	0	0	0	0	3	7	6	7	23	0.87
ND1	mitochondrially encoded NADH:ubiquinone oxidoreductase core subunit 1	3	2	0	0	5	0	2	3	0	0	0	0	0	0	0	0	0	0	0	0	0	0	0	0	0	3	2	2	4	11	0.58
LOC100506562	0	3	2	0	0	5	0	2	0	0	0	0	3	0	0	0	0	0	0	0	0	0	0	0	0	0	0	0	0	0	0	#N/A
C10orf137	erythroid differentiation regulatory factor 1	2	0	0	0	2	0	2	0	0	0	0	0	0	0	0	0	0	0	0	0	0	0	0	0	0	0	0	0	0	0	#N/A
POLR2A	RNA polymerase II subunit A	10	7	5	4	26	0	2	10	7	2	0	2	0	5	0	4	0	0	0	0	0	0	0	0	0	0	0	0	2	2	0.87
E2F4	E2F transcription factor 4	2	2	0	0	4	0	2	0	0	0	0	0	0	0	0	2	0	0	0	0	0	0	0	0	0	0	0	0	0	0	#N/A
MICALL1	MICAL like 1	10	7	3	2	22	0	2	0	0	0	0	2	0	3	7	10	0	0	0	0	0	0	0	0	0	0	7	9	9	25	0.77
CLK3	CDC like kinase 3	2	2	0	0	4	0	2	0	2	0	0	0	0	0	0	0	0	0	0	0	0	0	0	0	0	0	0	0	0	0	#N/A
PELO	pelota mRNA surveillance and ribosome rescue factor	6	5	4	2	17	0	2	6	5	2	4	2	2	0	0	0	0	0	0	0	0	0	0	0	0	6	6	10	5	27	0.67
ADA	adenosine deaminase	2	0	0	0	2	0	2	0	0	0	0	0	0	0	0	0	0	0	0	0	0	0	0	0	0	0	0	0	0	0	#N/A
PDHA1	pyruvate dehydrogenase E1 subunit alpha 1	5	3	2	0	10	0	2	0	0	0	3	5	0	0	0	0	0	0	0	0	0	0	0	0	0	4	2	4	5	15	0.68
ZNF609	zinc finger protein 609	2	0	0	0	2	0	2	0	0	0	0	0	0	0	0	0	0	0	0	0	0	0	0	0	0	0	0	0	0	0	#N/A
ZNF622	zinc finger protein 622	5	4	4	2	15	0	2	4	2	4	0	0	0	0	0	5	0	0	0	0	0	0	0	0	0	0	0	2	0	2	0.82
TRIM33	tripartite motif containing 33	8	5	2	2	17	0	2	0	0	2	0	0	2	0	5	8	0	0	0	0	0	0	0	0	0	0	0	0	0	0	#N/A
SMARCAD1	SWI/SNF-related, matrix-associated actin-dependent regulator of chromatin, subfamily a, containing DEAD/H box 1	4	4	2	0	10	0	2	0	4	0	0	0	0	0	0	4	0	0	0	0	0	0	0	0	0	0	0	0	0	0	#N/A
EXOC3	exocyst complex component 3	17	4	3	2	26	0	2	0	0	3	0	0	2	0	4	17	0	0	0	0	0	0	0	0	0	7	8	7	4	26	0.82
ADD2	adducin 2	4	2	2	0	8	0	2	0	2	0	0	0	0	0	0	4	0	0	0	0	0	0	0	0	0	0	0	0	0	0	#N/A
MRPL47	mitochondrial ribosomal protein L47	6	5	2	0	13	0	2	0	0	0	5	6	0	0	0	0	0	0	0	0	0	0	0	0	0	0	0	0	0	0	#N/A
HERC2	HECT and RLD domain containing E3 ubiquitin protein ligase 2	3	2	0	0	5	0	2	0	3	0	0	0	0	0	0	0	0	0	0	0	0	0	0	0	0	0	0	0	0	0	#N/A
ABI2	abl interactor 2	4	4	2	0	10	0	2	4	4	0	0	0	0	0	0	0	0	0	0	0	0	0	0	0	0	0	0	0	0	0	#N/A
NMD3	NMD3 ribosome export adaptor	2	0	0	0	2	0	2	0	0	0	0	0	0	0	0	0	0	0	0	0	0	0	0	0	0	0	0	0	0	0	#N/A
USP8	ubiquitin specific peptidase 8	3	2	2	2	9	0	2	2	2	0	0	0	0	0	2	3	0	0	0	0	0	0	0	0	0	2	3	4	2	11	0.7
ARPC4	actin related protein 2/3 complex subunit 4	6	4	4	4	18	0	2	3	0	2	0	4	4	4	3	6	0	0	0	0	0	0	0	0	0	4	4	4	5	17	0.8
TRIP6	thyroid hormone receptor interactor 6	4	2	2	2	10	0	2	2	2	2	0	0	0	0	2	0	4	0	0	0	0	0	0	0	0	6	5	8	8	27	0.44
DSPP	dentin sialophosphoprotein	2	0	0	0	2	0	2	0	0	0	0	0	0	0	0	0	0	0	0	0	0	0	0	0	0	0	0	0	0	0	#N/A
USP16	ubiquitin specific peptidase 16	16	8	6	3	33	0	2	2	3	8	0	0	0	0	6	16	0	0	0	0	0	0	0	0	0	0	0	0	0	0	#N/A
TBC1D22B	TBC1 domain family member 22B	2	2	2	0	6	0	2	0	0	0	0	0	0	0	2	2	0	0	0	0	0	0	0	0	0	0	0	0	0	0	#N/A
SHKBP1	SH3KBP1 binding protein 1	4	2	0	0	6	0	2	4	0	0	0	0	0	0	0	0	0	0	0	0	0	0	0	0	0	2	3	5	3	13	0.58
PPIL3	peptidylprolyl isomerase like 3	23	12	6	6	47	0	2	0	0	6	0	0	0	0	12	23	0	0	0	0	0	0	6	0	0	0	0	0	0	0	#N/A
BOD1L	biorientation of chromosomes in cell division 1 like 1	20	10	7	5	42	0	2	4	7	10	0	0	3	4	5	20	0	0	5	0	0	0	0	0	0	0	0	0	0	0	#N/A
ACTB	actin beta	78	74	26	0	178	0	0	78	74	0	0	0	0	0	26	0	0	0	0	0	0	0	0	0	0	0	0	0	0	0	#N/A
EIF3C	eukaryotic translation initiation factor 3 subunit C	31	30	21	16	98	0	0	21	0	31	0	0	0	8	16	30	0	0	0	0	0	0	0	0	0	0	0	0	0	0	#N/A
DHPS	deoxyhypusine synthase	18	6	5	4	33	0	0	18	6	0	0	0	0	0	5	4	0	0	0	0	0	0	0	0	0	9	8	9	4	30	0.85
SKIV2L	Ski2 like RNA helicase	15	15	0	0	30	0	0	15	15	0	0	0	0	0	0	0	0	0	0	0	0	0	0	0	0	5	7	6	10	28	0.82
SBNO1	strawberry notch homolog 1	13	12	8	7	40	0	0	13	8	3	0	0	0	3	7	12	0	0	0	0	0	0	0	0	0	0	0	0	0	0	#N/A
GTF3C3	general transcription factor IIIC subunit 3	12	10	8	8	38	0	0	12	10	3	4	6	8	5	3	8	0	0	0	0	0	0	0	0	0	0	2	2	3	7	0.89
KIDINS220	kinase D interacting substrate 220	11	7	4	2	24	0	0	11	7	2	0	0	4	2	0	0	0	0	0	0	0	0	0	0	0	0	0	0	0	0	#N/A
SPAG5	sperm associated antigen 5	11	6	2	0	19	0	0	11	6	0	0	0	0	0	0	2	0	0	0	0	0	0	0	0	0	0	0	0	0	0	#N/A
GTF3C1	general transcription factor IIIC subunit 1	10	10	7	7	34	0	0	10	7	5	3	7	4	3	4	10	0	0	0	0	0	0	0	0	0	0	0	0	0	0	#N/A
ATAD5	ATPase family AAA domain containing 5	10	6	6	5	27	0	0	10	6	5	0	0	2	0	0	6	0	0	0	2	0	0	0	0	0	0	0	0	0	0	#N/A
RNF213	ring finger protein 213	11	10	0	0	21	0	0	10	11	0	0	0	0	0	0	0	0	0	0	0	0	0	0	0	0	0	0	0	0	0	#N/A
MPRIP	myosin phosphatase Rho interacting protein	10	5	4	4	23	0	0	10	4	5	0	2	3	3	0	4	0	0	0	0	0	0	0	0	0	0	0	0	0	0	#N/A
SRP14	signal recognition particle 14	12	9	9	9	39	0	0	9	8	12	6	9	8	9	0	6	0	0	4	2	2	4	0	0	0	6	6	7	7	26	0.88
SAP18	Sin3A associated protein 18	21	19	10	9	59	0	0	9	10	0	2	3	0	0	21	19	0	0	0	0	0	0	0	0	0	6	2	4	0	12	0.9
GIT1	GIT ArfGAP 1	9	8	3	2	22	0	0	9	8	3	0	0	2	0	0	2	0	0	0	0	0	0	0	0	0	2	0	4	7	13	0.81
DOLPP1	dolichyldiphosphatase 1	9	5	0	0	14	0	0	9	5	0	0	0	0	0	0	0	0	0	0	0	0	0	0	0	0	0	0	0	0	0	#N/A
OSBPL9	oxysterol binding protein like 9	9	5	3	0	17	0	0	9	5	3	0	0	0	0	0	0	0	0	0	0	0	0	0	0	0	0	0	0	0	0	#N/A
DDX19B	DEAD-box helicase 19B	11	9	5	4	29	0	0	9	4	11	0	0	3	2	4	5	0	0	0	0	0	0	0	0	0	3	5	4	7	19	0.85
TELO2	telomere maintenance 2	8	2	0	0	10	0	0	8	0	0	0	0	0	0	2	0	0	0	0	0	0	0	0	0	0	5	0	3	0	8	0.68
RAB3GAP1	RAB3 GTPase activating protein catalytic subunit 1	11	8	7	5	31	0	0	8	5	3	0	0	0	0	7	11	0	0	0	0	0	0	0	0	0	0	3	0	0	3	0.88
JMY	junction mediating and regulatory protein, p53 cofactor	8	6	4	0	18	0	0	8	6	0	0	0	0	0	4	0	0	0	0	0	0	0	0	0	0	0	0	0	3	3	0.83
YEATS2	YEATS domain containing 2	8	7	7	5	27	0	0	8	7	5	0	0	0	2	0	7	0	0	0	0	0	0	0	0	0	0	0	0	0	0	#N/A
SDCBP	syndecan binding protein	29	18	8	6	61	0	0	8	6	0	0	0	0	0	18	29	0	0	0	0	0	0	0	0	0	11	15	15	16	57	0.89
DYNLT1	dynein light chain Tctex-type 1	8	5	0	0	13	0	0	8	5	0	0	0	0	0	0	0	0	0	0	0	0	0	0	0	0	4	5	0	4	13	0.73
BCR	BCR activator of RhoGEF and GTPase	8	7	4	4	23	0	0	8	7	4	0	0	0	0	3	4	0	0	0	0	0	0	0	0	0	16	19	18	26	79	0.03
CDK11B	cyclin dependent kinase 11B	35	17	8	0	60	0	0	8	0	0	0	0	0	0	17	35	0	0	0	0	0	0	0	0	0	0	0	0	0	0	#N/A
CSNK1A1L	casein kinase 1 alpha 1 like	8	8	6	5	27	0	0	8	6	0	0	0	5	8	0	0	0	0	0	0	0	0	0	0	0	0	0	0	0	0	#N/A
GBAS	nipsnap homolog 2	10	8	0	0	18	0	0	8	10	0	0	0	0	0	0	0	0	0	0	0	0	0	0	0	0	0	0	0	0	0	#N/A
SLFN11	schlafen family member 11	8	7	6	4	25	0	0	7	8	0	3	0	0	0	6	4	0	0	0	0	0	0	0	0	0	4	7	6	8	25	0.82
FSCN1	fascin actin-bundling protein 1	7	4	0	0	11	0	0	7	4	0	0	0	0	0	0	0	0	0	0	0	0	0	0	0	0	0	0	0	0	0	#N/A
CTR9	CTR9 homolog, Paf1/RNA polymerase II complex component	7	4	3	0	14	0	0	7	4	0	0	0	0	0	0	3	0	0	0	0	0	0	0	0	0	0	0	0	0	0	#N/A
SDCCAG3	endosome associated trafficking regulator 1	7	5	4	0	16	0	0	7	4	0	0	0	0	0	0	5	0	0	0	0	0	0	0	0	0	9	12	12	14	47	0.44
HTT	huntingtin	7	2	0	0	9	0	0	7	2	0	0	0	0	0	0	0	0	0	0	0	0	0	0	0	0	0	0	0	2	2	0.75
ARHGEF7	Rho guanine nucleotide exchange factor 7	7	5	4	0	16	0	0	7	5	0	0	0	4	0	0	0	0	0	0	0	0	0	0	0	0	0	0	2	0	2	0.83
CHD7	chromodomain helicase DNA binding protein 7	7	3	3	2	15	0	0	7	3	0	0	2	2	2	0	3	0	0	0	0	0	0	0	0	0	0	0	0	2	2	0.82
PHKB	phosphorylase kinase regulatory subunit beta	7	0	0	0	7	0	0	7	0	0	0	0	0	0	0	0	0	0	0	0	0	0	0	0	0	0	0	0	0	0	#N/A
SRP19	signal recognition particle 19	7	2	0	0	9	0	0	7	2	0	0	0	0	0	0	0	0	0	0	0	0	0	0	0	0	0	0	0	0	0	#N/A
DNAH7	dynein axonemal heavy chain 7	7	0	0	0	7	0	0	7	0	0	0	0	0	0	0	0	0	0	0	0	0	0	0	0	0	0	0	0	0	0	#N/A
TRIP12	thyroid hormone receptor interactor 12	7	6	6	3	22	0	0	6	7	0	2	6	3	0	2	0	0	0	0	0	0	0	0	0	0	0	0	2	2	4	0.85
KIAA0020	pumilio RNA binding family member 3	6	2	0	0	8	0	0	6	0	0	0	2	0	0	0	0	0	0	0	0	0	0	0	0	0	0	3	0	0	3	0.7
TMF1	TATA element modulatory factor 1	7	6	2	0	15	0	0	6	7	2	0	0	0	0	0	0	0	0	0	0	0	0	0	0	0	0	0	0	0	0	#N/A
SIPA1L2	signal induced proliferation associated 1 like 2	6	2	0	0	8	0	0	6	0	0	2	0	0	0	0	0	0	0	0	0	0	0	0	0	0	3	4	5	3	15	0.63
ZMYM1	zinc finger MYM-type containing 1	6	6	4	2	18	0	0	6	6	0	0	2	2	0	4	0	0	0	0	0	0	0	0	0	0	0	0	0	0	0	#N/A
STK39	serine/threonine kinase 39	9	6	4	0	19	0	0	6	9	0	4	0	0	0	0	0	0	0	0	0	0	0	0	0	0	0	0	2	4	6	0.82
SYNJ2	synaptojanin 2	12	8	6	6	32	0	0	6	5	12	4	0	0	5	6	8	0	0	0	0	0	0	0	0	0	5	4	4	4	17	0.87
RPS10-NUDT3	RPS10-NUDT3 readthrough	8	8	6	6	28	0	0	6	5	0	8	5	6	0	0	8	0	0	0	0	0	0	0	0	0	6	7	6	6	25	0.84
PIK3C3	phosphatidylinositol 3-kinase catalytic subunit type 3	7	6	5	2	20	0	0	6	7	0	0	0	0	0	2	5	0	0	0	0	0	0	0	0	0	4	5	7	4	20	0.79
TEX2	testis expressed 2	6	3	0	0	9	0	0	6	0	0	0	0	0	3	0	0	0	0	0	0	0	0	0	0	0	0	0	0	0	0	#N/A
ME1	malic enzyme 1	8	6	0	0	14	0	0	6	8	0	0	0	0	0	0	0	0	0	0	0	0	0	0	0	0	0	0	0	0	0	#N/A
2021-09-08	0	6	5	5	4	20	0	0	6	5	5	0	0	0	0	4	3	0	0	0	0	0	0	0	0	0	0	0	0	0	0	#N/A
TRIP11	thyroid hormone receptor interactor 11	7	6	2	0	15	0	0	6	7	0	0	0	0	2	0	0	0	0	0	0	0	0	0	0	0	0	0	2	0	2	0.82
KIF13A	kinesin family member 13A	6	4	2	0	12	0	0	6	4	0	0	0	2	0	0	0	0	0	0	0	0	0	0	0	0	0	3	3	6	12	0.7
TAF1	TATA-box binding protein associated factor 1	11	6	6	5	28	0	0	6	6	5	0	3	2	0	4	11	0	0	0	0	0	0	0	0	0	0	0	0	0	0	#N/A
TXLNG	taxilin gamma	9	7	6	4	26	0	0	6	7	4	0	2	0	2	4	9	0	0	0	0	0	0	0	0	0	6	5	6	0	17	0.84
LARP4	La ribonucleoprotein 4	7	6	6	6	25	0	0	6	6	6	0	0	0	0	0	7	0	0	0	0	0	0	0	0	0	0	0	0	0	0	#N/A
CCDC132	VPS50 subunit of EARP/GARPII complex	6	5	2	0	13	0	0	6	5	0	0	0	0	0	2	0	0	0	0	0	0	0	0	0	0	8	7	4	3	22	0.66
INPP5F	inositol polyphosphate-5-phosphatase F	9	8	8	6	31	0	0	6	0	9	4	3	3	2	8	8	0	4	0	0	0	0	0	0	0	5	6	5	4	20	0.86
RBM3	RNA binding motif protein 3	6	6	2	0	14	0	0	6	6	0	2	0	0	0	0	0	0	0	0	0	0	0	0	0	0	0	0	0	0	0	#N/A
ZNF295	zinc finger and BTB domain containing 21	6	3	2	2	13	0	0	6	0	0	0	0	0	3	0	2	0	2	0	0	0	0	0	0	0	0	0	0	0	0	#N/A
SMN2	survival of motor neuron 2, centromeric	7	7	5	3	22	0	0	5	0	0	7	0	0	3	0	7	0	0	0	0	0	0	0	0	0	4	0	0	0	4	0.84
NCAPG2	non-SMC condensin II complex subunit G2	5	4	0	0	9	0	0	5	4	0	0	0	0	0	0	0	0	0	0	0	0	0	0	0	0	2	0	4	0	6	0.69
UTP18	UTP18 small subunit processome component	6	5	5	4	20	0	0	5	5	0	0	6	0	0	0	4	0	0	0	0	0	0	0	0	0	4	3	0	4	11	0.83
MYO9A	myosin IXA	5	5	0	0	10	0	0	5	5	0	0	0	0	0	0	0	0	0	0	0	0	0	0	0	0	0	0	0	0	0	#N/A
SPATA5	spermatogenesis associated 5	5	3	0	0	8	0	0	5	0	0	0	0	0	0	3	0	0	0	0	0	0	0	0	0	0	0	0	0	0	0	#N/A
GATAD2A	GATA zinc finger domain containing 2A	22	13	6	5	46	0	0	5	0	13	0	0	0	0	6	22	0	0	0	0	0	0	0	0	0	0	0	0	0	0	#N/A
MMS19	MMS19 homolog, cytosolic iron-sulfur assembly component	7	5	5	5	22	0	0	5	5	0	7	3	3	5	0	0	0	0	0	0	0	0	0	0	0	10	11	7	8	36	0.74
APEX1	apurinic/apyrimidinic endodeoxyribonuclease 1	5	3	0	0	8	0	0	5	0	0	0	0	0	0	0	3	0	0	0	0	0	0	0	0	0	0	0	0	0	0	#N/A
MSANTD2	Myb/SANT DNA binding domain containing 2	8	5	5	4	22	0	0	5	5	0	0	0	4	0	8	4	2	0	0	0	0	0	0	0	0	0	0	0	0	0	#N/A
MYO9B	myosin IXB	7	5	0	0	12	0	0	5	7	0	0	0	0	0	0	0	0	0	0	0	0	0	0	0	0	0	0	0	0	0	#N/A
CSNK1D	casein kinase 1 delta	5	5	4	4	18	0	0	5	0	2	4	0	4	0	0	5	0	0	0	0	0	0	0	0	0	0	9	0	0	9	0.73
TKT	transketolase	10	5	4	4	23	0	0	5	4	10	0	0	4	0	0	0	0	0	0	0	0	0	0	0	0	0	0	0	0	0	#N/A
CEP192	centrosomal protein 192	5	3	3	2	13	0	0	5	3	3	0	0	2	2	0	2	0	0	0	0	0	0	0	0	0	20	20	20	20	80	0
MGA	MAX dimerization protein MGA	14	5	5	4	28	0	0	5	5	4	0	0	0	3	0	14	0	0	0	0	0	0	0	0	0	0	0	0	0	0	#N/A
ADRM1	ADRM1 26S proteasome ubiquitin receptor	5	4	0	0	9	0	0	5	4	0	0	0	0	0	0	0	0	0	0	0	0	0	0	0	0	0	0	0	0	0	#N/A
KAT7	lysine acetyltransferase 7	5	5	4	2	16	0	0	5	5	0	0	0	0	0	4	2	0	0	0	0	0	0	0	0	0	0	0	0	0	0	#N/A
TRA2B	transformer 2 beta homolog	7	7	6	6	26	0	0	5	3	4	3	6	5	6	0	7	0	0	0	0	0	0	0	7	5	0	0	0	0	0	#N/A
FAM120A	family with sequence similarity 120A	8	5	3	2	18	0	0	5	2	0	3	0	0	0	8	0	0	0	0	0	0	0	0	0	0	2	0	3	0	5	0.83
DNMBP	dynamin binding protein	9	7	5	2	23	0	0	5	2	2	0	0	2	0	9	7	0	0	0	0	0	0	0	0	0	19	18	18	15	70	0.19
DOPEY2	DOP1 leucine zipper like protein B	5	3	3	0	11	0	0	5	3	0	0	0	0	3	0	0	0	0	0	0	0	0	0	0	0	0	0	0	0	0	#N/A
PRKAR2B	protein kinase cAMP-dependent type II regulatory subunit beta	8	5	5	5	23	0	0	5	5	0	0	2	8	0	5	4	0	0	0	0	0	0	0	0	0	7	8	0	12	27	0.73
HGS	hepatocyte growth factor-regulated tyrosine kinase substrate	5	5	4	2	16	0	0	5	0	4	0	0	0	0	2	5	0	0	0	0	0	0	0	0	0	0	2	0	0	2	0.83
ARHGAP17	Rho GTPase activating protein 17	5	4	2	0	11	0	0	5	4	2	0	0	0	0	0	0	0	0	0	0	0	0	0	0	0	0	0	0	0	0	#N/A
SETD1A	SET domain containing 1A, histone lysine methyltransferase	5	4	3	2	14	0	0	5	4	2	0	2	0	0	3	0	0	0	0	0	0	0	0	0	0	0	0	0	0	0	#N/A
PANK4	pantothenate kinase 4 (inactive)	5	0	0	0	5	0	0	5	0	0	0	0	0	0	0	0	0	0	0	0	0	0	0	0	0	0	0	0	0	0	#N/A
UQCRFS1	ubiquinol-cytochrome c reductase, Rieske iron-sulfur polypeptide 1	8	6	6	5	25	0	0	5	6	0	8	6	0	0	0	0	0	0	0	0	0	0	0	0	0	6	6	4	7	23	0.83
MAP2K3	mitogen-activated protein kinase kinase 3	5	0	0	0	5	0	0	5	0	0	0	0	0	0	0	0	0	0	0	0	0	0	0	0	0	0	0	0	0	0	#N/A
KIAA1671	KIAA1671	7	6	5	5	23	0	0	5	7	5	0	0	0	0	0	6	0	0	0	0	0	0	0	0	0	9	10	4	6	29	0.77
SYNJ1	synaptojanin 1	31	28	11	7	77	0	0	5	7	31	2	0	5	5	11	28	0	0	0	0	0	0	0	0	0	6	4	6	8	24	0.91
PYGB	glycogen phosphorylase B	10	9	8	7	34	0	0	5	6	0	10	8	7	4	9	2	0	0	0	0	0	0	0	0	0	8	9	9	9	35	0.85
MYO1E	myosin IE	5	5	5	4	19	0	0	5	4	0	0	0	0	0	5	5	0	0	0	0	0	0	0	0	0	3	0	0	2	5	0.83
SMG1	SMG1 nonsense mediated mRNA decay associated PI3K related kinase	5	5	0	0	10	0	0	5	5	0	0	0	0	0	0	0	0	0	0	0	0	0	0	0	0	0	0	0	0	0	#N/A
NEK1	NIMA related kinase 1	7	5	4	4	20	0	0	5	4	4	0	0	0	2	3	7	0	0	0	0	0	0	0	0	0	0	0	0	0	0	#N/A
NAA38	N-alpha-acetyltransferase 38, NatC auxiliary subunit	9	5	4	3	21	0	0	5	4	3	0	0	0	0	0	9	0	0	0	0	0	0	0	0	0	0	0	0	3	3	0.85
RG9MTD1	tRNA methyltransferase 10C, mitochondrial RNase P subunit	9	6	6	5	26	0	0	5	6	0	9	6	0	0	0	0	0	0	0	0	0	0	0	0	0	8	5	15	8	36	0.7
TXN	thioredoxin	15	14	10	8	47	0	0	5	6	14	7	6	6	0	0	8	7	15	10	0	0	0	6	0	0	14	12	11	10	47	0.87
MOB4	MOB family member 4, phocein	11	5	2	0	18	0	0	5	0	0	2	0	0	0	0	11	0	0	0	0	0	0	0	0	0	0	0	0	0	0	#N/A
HEATR2	dynein axonemal assembly factor 5	5	3	0	0	8	0	0	5	3	0	0	0	0	0	0	0	0	0	0	0	0	0	0	0	0	9	2	5	4	20	0.54
NXN	nucleoredoxin	5	4	0	0	9	0	0	5	4	0	0	0	0	0	0	0	0	0	0	0	0	0	0	0	0	0	0	0	0	0	#N/A
TSC1	TSC complex subunit 1	5	4	2	0	11	0	0	5	4	0	0	2	0	0	0	0	0	0	0	0	0	0	0	0	0	0	0	0	0	0	#N/A
AP2S1	adaptor related protein complex 2 subunit sigma 1	4	2	0	0	6	0	0	4	2	0	0	0	0	0	0	0	0	0	0	0	0	0	0	0	0	0	4	0	3	7	0.62
TAF4	TATA-box binding protein associated factor 4	4	0	0	0	4	0	0	4	0	0	0	0	0	0	0	0	0	0	0	0	0	0	0	0	0	0	0	0	0	0	#N/A
EIF4H	eukaryotic translation initiation factor 4H	13	9	5	5	32	0	0	4	5	0	0	0	0	0	9	13	5	5	0	0	0	0	0	0	0	0	3	0	6	9	0.87
C2orf44	WD repeat and coiled coil containing	4	0	0	0	4	0	0	4	0	0	0	0	0	0	0	0	0	0	0	0	0	0	0	0	0	0	3	0	0	3	0.61
UHRF1BP1	UHRF1 binding protein 1	4	2	0	0	6	0	0	4	2	0	0	0	0	0	0	0	0	0	0	0	0	0	0	0	0	3	2	5	4	14	0.57
NEK4	NIMA related kinase 4	5	4	3	0	12	0	0	4	0	3	0	0	0	0	5	0	0	0	0	0	0	0	0	0	0	0	0	0	0	0	#N/A
C2orf29	CCR4-NOT transcription complex subunit 11	4	0	0	0	4	0	0	4	0	0	0	0	0	0	0	0	0	0	0	0	0	0	0	0	0	5	4	5	3	17	0.33
DCTN4	dynactin subunit 4	4	3	0	0	7	0	0	4	3	0	0	0	0	0	0	0	0	0	0	0	0	0	0	0	0	0	0	0	0	0	#N/A
SENP3	SUMO specific peptidase 3	10	10	5	4	29	0	0	4	5	10	4	3	0	3	0	10	0	0	0	0	0	0	0	0	0	0	0	0	0	0	#N/A
DDX20	DEAD-box helicase 20	5	4	4	2	15	0	0	4	4	0	0	2	0	5	0	0	0	0	0	0	0	0	0	0	0	0	3	2	4	9	0.79
NAV1	neuron navigator 1	4	3	2	0	9	0	0	4	0	0	0	0	0	2	0	3	0	0	0	0	0	0	0	0	0	4	4	4	3	15	0.67
CHMP4B	charged multivesicular body protein 4B	12	9	6	5	32	0	0	4	3	5	0	2	0	2	12	9	6	4	0	0	0	0	0	0	0	5	5	4	0	14	0.87
MTMR1	myotubularin related protein 1	12	7	5	5	29	0	0	4	5	5	3	4	5	0	7	12	0	0	0	0	0	0	0	0	0	2	0	3	6	11	0.85
PRKCD	protein kinase C delta	4	0	0	0	4	0	0	4	0	0	0	0	0	0	0	0	0	0	0	0	0	0	0	0	0	0	0	0	0	0	#N/A
PFAS	phosphoribosylformylglycinamidine synthase	6	5	4	4	19	0	0	4	3	3	5	4	3	2	6	3	0	0	0	0	0	0	0	0	0	8	7	5	5	25	0.76
TCEB1	elongin C	12	4	4	3	23	0	0	4	4	0	0	0	0	0	3	12	2	0	0	0	0	0	0	0	0	4	0	3	0	7	0.84
TRIM26	tripartite motif containing 26	4	0	0	0	4	0	0	4	0	0	0	0	0	0	0	0	0	0	0	0	0	0	0	0	0	0	0	0	0	0	#N/A
PAF1	PAF1 homolog, Paf1/RNA polymerase II complex component	21	8	8	5	42	0	0	4	5	8	0	0	0	0	8	21	0	0	0	0	0	0	0	0	0	0	0	0	0	0	#N/A
ZMYM4	zinc finger MYM-type containing 4	7	5	4	4	20	0	0	4	3	7	0	4	0	4	3	5	0	0	0	0	0	0	0	0	0	0	0	0	0	0	#N/A
SNRPG	small nuclear ribonucleoprotein polypeptide G	4	4	3	0	11	0	0	4	3	0	0	0	0	0	4	0	0	0	0	0	0	0	0	0	0	0	0	0	0	0	#N/A
EXOSC5	exosome component 5	4	3	0	0	7	0	0	4	3	0	0	0	0	0	0	0	0	0	0	0	0	0	0	0	0	0	0	0	0	0	#N/A
RALGAPA1	Ral GTPase activating protein catalytic subunit alpha 1	5	4	3	0	12	0	0	4	5	0	0	0	0	3	0	0	0	0	0	0	0	0	0	0	0	0	0	0	0	0	#N/A
UHRF1BP1L	UHRF1 binding protein 1 like	4	2	0	0	6	0	0	4	0	2	0	0	0	0	0	0	0	0	0	0	0	0	0	0	0	0	0	0	0	0	#N/A
TXNDC12	thioredoxin domain containing 12	9	4	4	2	19	0	0	4	4	0	0	9	0	2	0	0	0	0	0	0	0	0	0	0	0	0	0	0	0	0	#N/A
[truncated: 1,321 more rows]
